# Supplementary material for: Hyperfine-resolved rovibrational and rotational spectroscopy of OH+ (X3Σ−)
Source: Phys Chem Chem Phys. 2026 Apr 28;28(20):12651–9. doi: 10.1039/d6cp00632a (PMC13159976; doi:10.1039/d6cp00632a)
Supplement: CP-028-D6CP00632A-s001 [file CP-028-D6CP00632A-s001.zip]

Archive with 2 entries (2 files):
- OH+_fit.pgo
- OH+_fit.obs
