# Supplementary material for: Hyperfine-resolved rovibrational and rotational spectroscopy of OH+ (X3Σ−)
Source: Phys Chem Chem Phys. 2026 Apr 28;28(20):12651–9. doi: 10.1039/d6cp00632a (PMC13159976; doi:10.1039/d6cp00632a)
Supplement: CP-028-D6CP00632A-s001 [file CP-028-D6CP00632A-s001.zip › OH+_fit.pgo]

<?xml version="1.0"?>
<Mixture Units="MHz" Version="PGOPHER 10.1.182 04 Dec 2018 20:59  64 bit (fpc 3.3.1 x86_64-Linux)" IntensityUnits="nm2MHzperMolecule">
  <Species Name="OH+">
    <LinearMolecule Name="OH+" Comment="OH+                                                     Fri Oct 09 17:23:51 2015" nNuclei="1" JAdjustSym="False">
      <LinearManifold Name="v=0" Initial="True" LimitSearch="True">
        <Linear Name="v=0" S="2">
          <Parameter Name="Origin" Value="1292.66401338102" Float="true" StdDev="0.027421596469649"/>
          <Parameter Name="B" Value="492346.262636577" Float="true" StdDev="0.0196873852110686"/>
          <Parameter Name="LambdaSS" Value="64246.4397036549" Float="true" StdDev="0.0716015299660645"/>
          <Parameter Name="gamma" Value="-4533.61416446987" Float="true" StdDev="0.0435739037573648"/>
          <Parameter Name="D" Value="57.6169755831684" Float="true" StdDev="0.00237438209674121"/>
          <Parameter Name="H" Value="0.00405229604599627" Float="true" StdDev="0.0000179461712254779"/>
          <Parameter Name="LambdaD" Value="-0.764545586155218" Float="true" StdDev="0.0270270917090568"/>
          <Parameter Name="gammaD" Value="0.790259134047591" Float="true" StdDev="0.00817363662845126"/>
          <LinearNucleus Name="H" Spin="1">
            <Parameter Name="b" Value="-116.734534485866" Float="true" StdDev="0.096613962722038"/>
            <Parameter Name="c" Value="125.818326285305" Float="true" StdDev="0.219808680661967"/>
          </LinearNucleus>
        </Linear>
      </LinearManifold>
      <LinearManifold Name="v=1" Initial="True" LimitSearch="True">
        <Linear Name="v=1" S="2">
          <Parameter Name="Origin" Value="88630686.7924332" Float="true" StdDev="0.825660136008932"/>
          <Parameter Name="B" Value="470532.2204071" Float="true" StdDev="0.118642148856433"/>
          <Parameter Name="LambdaSS" Value="63949.5219111346" Float="true" StdDev="1.14797172915436"/>
          <Parameter Name="gamma" Value="-4393.1249191407" Float="true" StdDev="0.227925866397282"/>
          <Parameter Name="D" Value="56.1563220650145" Float="true" StdDev="0.00419798673314477"/>
          <Parameter Name="H" Value="0.00395556415168967" Float="true" StdDev="0.0000258134723104027"/>
          <Parameter Name="LambdaD" Value="-1.15359832750964" Float="true" StdDev="0.0859640108557185"/>
          <Parameter Name="gammaD" Value="0.750639956670654" Float="true" StdDev="0.0107894974237647"/>
          <LinearNucleus Name="H" Spin="1">
            <Parameter Name="b" Value="-116.734534485866" Float="true"/>
            <Parameter Name="c" Value="125.818326285305" Float="true"/>
          </LinearNucleus>
        </Linear>
      </LinearManifold>
      <TransitionMoments Bra="v=1" Ket="v=0">
        <SphericalTransitionMoment Bra="v=1" Ket="v=0"/>
      </TransitionMoments>
      <TransitionMoments Bra="v=0" Ket="v=0">
        <SphericalTransitionMoment Bra="v=0" Ket="v=0"/>
      </TransitionMoments>
    </LinearMolecule>
  </Species>
  <Correlations Name="Correlations">
    <Correlation Row="OH+.OH+.v=0.v=0.B" Col="OH+.OH+.v=0.v=0.Origin" Value="-0.0357287412623485"/>
    <Correlation Row="OH+.OH+.v=0.v=0.LambdaSS" Col="OH+.OH+.v=0.v=0.Origin" Value="0.131756345667462"/>
    <Correlation Row="OH+.OH+.v=0.v=0.LambdaSS" Col="OH+.OH+.v=0.v=0.B" Value="0.10765336639797"/>
    <Correlation Row="OH+.OH+.v=0.v=0.gamma" Col="OH+.OH+.v=0.v=0.Origin" Value="-0.376808411468934"/>
    <Correlation Row="OH+.OH+.v=0.v=0.gamma" Col="OH+.OH+.v=0.v=0.B" Value="0.129414940858431"/>
    <Correlation Row="OH+.OH+.v=0.v=0.gamma" Col="OH+.OH+.v=0.v=0.LambdaSS" Value="-0.199607215326772"/>
    <Correlation Row="OH+.OH+.v=0.v=0.D" Col="OH+.OH+.v=0.v=0.Origin" Value="-0.0434367517007975"/>
    <Correlation Row="OH+.OH+.v=0.v=0.D" Col="OH+.OH+.v=0.v=0.B" Value="0.767812632580428"/>
    <Correlation Row="OH+.OH+.v=0.v=0.D" Col="OH+.OH+.v=0.v=0.LambdaSS" Value="-0.066768340214617"/>
    <Correlation Row="OH+.OH+.v=0.v=0.D" Col="OH+.OH+.v=0.v=0.gamma" Value="0.144228621499611"/>
    <Correlation Row="OH+.OH+.v=0.v=0.H" Col="OH+.OH+.v=0.v=0.Origin" Value="-0.0305349899259701"/>
    <Correlation Row="OH+.OH+.v=0.v=0.H" Col="OH+.OH+.v=0.v=0.B" Value="0.532719086122667"/>
    <Correlation Row="OH+.OH+.v=0.v=0.H" Col="OH+.OH+.v=0.v=0.LambdaSS" Value="-0.0462308726128381"/>
    <Correlation Row="OH+.OH+.v=0.v=0.H" Col="OH+.OH+.v=0.v=0.gamma" Value="0.0986033278685465"/>
    <Correlation Row="OH+.OH+.v=0.v=0.H" Col="OH+.OH+.v=0.v=0.D" Value="0.737464177615965"/>
    <Correlation Row="OH+.OH+.v=0.v=0.LambdaD" Col="OH+.OH+.v=0.v=0.Origin" Value="0.0717004707581293"/>
    <Correlation Row="OH+.OH+.v=0.v=0.LambdaD" Col="OH+.OH+.v=0.v=0.B" Value="-0.0797588556294297"/>
    <Correlation Row="OH+.OH+.v=0.v=0.LambdaD" Col="OH+.OH+.v=0.v=0.LambdaSS" Value="-0.633097294053152"/>
    <Correlation Row="OH+.OH+.v=0.v=0.LambdaD" Col="OH+.OH+.v=0.v=0.gamma" Value="-0.165065379961417"/>
    <Correlation Row="OH+.OH+.v=0.v=0.LambdaD" Col="OH+.OH+.v=0.v=0.D" Value="0.154257122147605"/>
    <Correlation Row="OH+.OH+.v=0.v=0.LambdaD" Col="OH+.OH+.v=0.v=0.H" Value="0.108029272891221"/>
    <Correlation Row="OH+.OH+.v=0.v=0.gammaD" Col="OH+.OH+.v=0.v=0.Origin" Value="0.141080595665075"/>
    <Correlation Row="OH+.OH+.v=0.v=0.gammaD" Col="OH+.OH+.v=0.v=0.B" Value="0.0373803159638426"/>
    <Correlation Row="OH+.OH+.v=0.v=0.gammaD" Col="OH+.OH+.v=0.v=0.LambdaSS" Value="0.0685811401806073"/>
    <Correlation Row="OH+.OH+.v=0.v=0.gammaD" Col="OH+.OH+.v=0.v=0.gamma" Value="-0.652872421836417"/>
    <Correlation Row="OH+.OH+.v=0.v=0.gammaD" Col="OH+.OH+.v=0.v=0.D" Value="-0.0436381910925759"/>
    <Correlation Row="OH+.OH+.v=0.v=0.gammaD" Col="OH+.OH+.v=0.v=0.H" Value="-0.0287969158341055"/>
    <Correlation Row="OH+.OH+.v=0.v=0.gammaD" Col="OH+.OH+.v=0.v=0.LambdaD" Value="0.198698940136682"/>
    <Correlation Row="OH+.OH+.v=0.v=0.H.b" Col="OH+.OH+.v=0.v=0.Origin" Value="-0.677350383002497"/>
    <Correlation Row="OH+.OH+.v=0.v=0.H.b" Col="OH+.OH+.v=0.v=0.B" Value="0.136381565753215"/>
    <Correlation Row="OH+.OH+.v=0.v=0.H.b" Col="OH+.OH+.v=0.v=0.LambdaSS" Value="-0.0596696563547316"/>
    <Correlation Row="OH+.OH+.v=0.v=0.H.b" Col="OH+.OH+.v=0.v=0.gamma" Value="0.198288145391105"/>
    <Correlation Row="OH+.OH+.v=0.v=0.H.b" Col="OH+.OH+.v=0.v=0.D" Value="0.127809948580596"/>
    <Correlation Row="OH+.OH+.v=0.v=0.H.b" Col="OH+.OH+.v=0.v=0.H" Value="0.0882627836218581"/>
    <Correlation Row="OH+.OH+.v=0.v=0.H.b" Col="OH+.OH+.v=0.v=0.LambdaD" Value="0.0488472152502773"/>
    <Correlation Row="OH+.OH+.v=0.v=0.H.b" Col="OH+.OH+.v=0.v=0.gammaD" Value="-0.0124516320083346"/>
    <Correlation Row="OH+.OH+.v=0.v=0.H.c" Col="OH+.OH+.v=0.v=0.Origin" Value="0.165058276869008"/>
    <Correlation Row="OH+.OH+.v=0.v=0.H.c" Col="OH+.OH+.v=0.v=0.B" Value="-0.156702013060895"/>
    <Correlation Row="OH+.OH+.v=0.v=0.H.c" Col="OH+.OH+.v=0.v=0.LambdaSS" Value="0.00100806827363405"/>
    <Correlation Row="OH+.OH+.v=0.v=0.H.c" Col="OH+.OH+.v=0.v=0.gamma" Value="-0.0089709351303705"/>
    <Correlation Row="OH+.OH+.v=0.v=0.H.c" Col="OH+.OH+.v=0.v=0.D" Value="-0.131349649585279"/>
    <Correlation Row="OH+.OH+.v=0.v=0.H.c" Col="OH+.OH+.v=0.v=0.H" Value="-0.0901434607801149"/>
    <Correlation Row="OH+.OH+.v=0.v=0.H.c" Col="OH+.OH+.v=0.v=0.LambdaD" Value="-0.0810705859932838"/>
    <Correlation Row="OH+.OH+.v=0.v=0.H.c" Col="OH+.OH+.v=0.v=0.gammaD" Value="-0.0678730702609962"/>
    <Correlation Row="OH+.OH+.v=0.v=0.H.c" Col="OH+.OH+.v=0.v=0.H.b" Value="-0.835548487549658"/>
    <Correlation Row="OH+.OH+.v=1.v=1.Origin" Col="OH+.OH+.v=0.v=0.Origin" Value="0.0245906670192549"/>
    <Correlation Row="OH+.OH+.v=1.v=1.Origin" Col="OH+.OH+.v=0.v=0.B" Value="0.01925592070571"/>
    <Correlation Row="OH+.OH+.v=1.v=1.Origin" Col="OH+.OH+.v=0.v=0.LambdaSS" Value="0.0302206214201458"/>
    <Correlation Row="OH+.OH+.v=1.v=1.Origin" Col="OH+.OH+.v=0.v=0.gamma" Value="0.00434746340424098"/>
    <Correlation Row="OH+.OH+.v=1.v=1.Origin" Col="OH+.OH+.v=0.v=0.D" Value="-0.0105182644016853"/>
    <Correlation Row="OH+.OH+.v=1.v=1.Origin" Col="OH+.OH+.v=0.v=0.H" Value="0.0305399795341121"/>
    <Correlation Row="OH+.OH+.v=1.v=1.Origin" Col="OH+.OH+.v=0.v=0.LambdaD" Value="-0.0470843552437975"/>
    <Correlation Row="OH+.OH+.v=1.v=1.Origin" Col="OH+.OH+.v=0.v=0.gammaD" Value="-0.000384408220437294"/>
    <Correlation Row="OH+.OH+.v=1.v=1.Origin" Col="OH+.OH+.v=0.v=0.H.b" Value="-0.0218862146786185"/>
    <Correlation Row="OH+.OH+.v=1.v=1.Origin" Col="OH+.OH+.v=0.v=0.H.c" Value="0.00885881654219244"/>
    <Correlation Row="OH+.OH+.v=1.v=1.B" Col="OH+.OH+.v=0.v=0.Origin" Value="0.000714157945751231"/>
    <Correlation Row="OH+.OH+.v=1.v=1.B" Col="OH+.OH+.v=0.v=0.B" Value="0.0257365254294083"/>
    <Correlation Row="OH+.OH+.v=1.v=1.B" Col="OH+.OH+.v=0.v=0.LambdaSS" Value="0.00290206917492426"/>
    <Correlation Row="OH+.OH+.v=1.v=1.B" Col="OH+.OH+.v=0.v=0.gamma" Value="0.0191722278211787"/>
    <Correlation Row="OH+.OH+.v=1.v=1.B" Col="OH+.OH+.v=0.v=0.D" Value="-0.0202545776929179"/>
    <Correlation Row="OH+.OH+.v=1.v=1.B" Col="OH+.OH+.v=0.v=0.H" Value="-0.0544420103171318"/>
    <Correlation Row="OH+.OH+.v=1.v=1.B" Col="OH+.OH+.v=0.v=0.LambdaD" Value="-0.00980890619933251"/>
    <Correlation Row="OH+.OH+.v=1.v=1.B" Col="OH+.OH+.v=0.v=0.gammaD" Value="-0.0406248879820484"/>
    <Correlation Row="OH+.OH+.v=1.v=1.B" Col="OH+.OH+.v=0.v=0.H.b" Value="0.00136605994889395"/>
    <Correlation Row="OH+.OH+.v=1.v=1.B" Col="OH+.OH+.v=0.v=0.H.c" Value="-0.00315911906177057"/>
    <Correlation Row="OH+.OH+.v=1.v=1.B" Col="OH+.OH+.v=1.v=1.Origin" Value="-0.812041600522151"/>
    <Correlation Row="OH+.OH+.v=1.v=1.LambdaSS" Col="OH+.OH+.v=0.v=0.Origin" Value="0.00968576302553888"/>
    <Correlation Row="OH+.OH+.v=1.v=1.LambdaSS" Col="OH+.OH+.v=0.v=0.B" Value="0.0421727389233163"/>
    <Correlation Row="OH+.OH+.v=1.v=1.LambdaSS" Col="OH+.OH+.v=0.v=0.LambdaSS" Value="0.0190093996775965"/>
    <Correlation Row="OH+.OH+.v=1.v=1.LambdaSS" Col="OH+.OH+.v=0.v=0.gamma" Value="-0.0373603940017212"/>
    <Correlation Row="OH+.OH+.v=1.v=1.LambdaSS" Col="OH+.OH+.v=0.v=0.D" Value="0.0607942388955264"/>
    <Correlation Row="OH+.OH+.v=1.v=1.LambdaSS" Col="OH+.OH+.v=0.v=0.H" Value="0.0195551082471793"/>
    <Correlation Row="OH+.OH+.v=1.v=1.LambdaSS" Col="OH+.OH+.v=0.v=0.LambdaD" Value="0.0108213091809105"/>
    <Correlation Row="OH+.OH+.v=1.v=1.LambdaSS" Col="OH+.OH+.v=0.v=0.gammaD" Value="0.0632861505393327"/>
    <Correlation Row="OH+.OH+.v=1.v=1.LambdaSS" Col="OH+.OH+.v=0.v=0.H.b" Value="0.003240656338504"/>
    <Correlation Row="OH+.OH+.v=1.v=1.LambdaSS" Col="OH+.OH+.v=0.v=0.H.c" Value="-0.00933229829864944"/>
    <Correlation Row="OH+.OH+.v=1.v=1.LambdaSS" Col="OH+.OH+.v=1.v=1.Origin" Value="0.112094001991821"/>
    <Correlation Row="OH+.OH+.v=1.v=1.LambdaSS" Col="OH+.OH+.v=1.v=1.B" Value="0.0193870959191784"/>
    <Correlation Row="OH+.OH+.v=1.v=1.gamma" Col="OH+.OH+.v=0.v=0.Origin" Value="-0.0635352002285131"/>
    <Correlation Row="OH+.OH+.v=1.v=1.gamma" Col="OH+.OH+.v=0.v=0.B" Value="0.0676416746159091"/>
    <Correlation Row="OH+.OH+.v=1.v=1.gamma" Col="OH+.OH+.v=0.v=0.LambdaSS" Value="-0.0561347043736704"/>
    <Correlation Row="OH+.OH+.v=1.v=1.gamma" Col="OH+.OH+.v=0.v=0.gamma" Value="0.118020095434513"/>
    <Correlation Row="OH+.OH+.v=1.v=1.gamma" Col="OH+.OH+.v=0.v=0.D" Value="0.100719767246766"/>
    <Correlation Row="OH+.OH+.v=1.v=1.gamma" Col="OH+.OH+.v=0.v=0.H" Value="0.0608020144436711"/>
    <Correlation Row="OH+.OH+.v=1.v=1.gamma" Col="OH+.OH+.v=0.v=0.LambdaD" Value="0.0394960211302198"/>
    <Correlation Row="OH+.OH+.v=1.v=1.gamma" Col="OH+.OH+.v=0.v=0.gammaD" Value="-0.00355388865035171"/>
    <Correlation Row="OH+.OH+.v=1.v=1.gamma" Col="OH+.OH+.v=0.v=0.H.b" Value="0.0558135412564391"/>
    <Correlation Row="OH+.OH+.v=1.v=1.gamma" Col="OH+.OH+.v=0.v=0.H.c" Value="-0.0274780679719888"/>
    <Correlation Row="OH+.OH+.v=1.v=1.gamma" Col="OH+.OH+.v=1.v=1.Origin" Value="0.18370809747893"/>
    <Correlation Row="OH+.OH+.v=1.v=1.gamma" Col="OH+.OH+.v=1.v=1.B" Value="-0.0282390658757572"/>
    <Correlation Row="OH+.OH+.v=1.v=1.gamma" Col="OH+.OH+.v=1.v=1.LambdaSS" Value="-0.295485834621937"/>
    <Correlation Row="OH+.OH+.v=1.v=1.D" Col="OH+.OH+.v=0.v=0.Origin" Value="-0.012562272792728"/>
    <Correlation Row="OH+.OH+.v=1.v=1.D" Col="OH+.OH+.v=0.v=0.B" Value="0.167725960087459"/>
    <Correlation Row="OH+.OH+.v=1.v=1.D" Col="OH+.OH+.v=0.v=0.LambdaSS" Value="-0.0213619221347554"/>
    <Correlation Row="OH+.OH+.v=1.v=1.D" Col="OH+.OH+.v=0.v=0.gamma" Value="0.0543501751102703"/>
    <Correlation Row="OH+.OH+.v=1.v=1.D" Col="OH+.OH+.v=0.v=0.D" Value="0.22102351186898"/>
    <Correlation Row="OH+.OH+.v=1.v=1.D" Col="OH+.OH+.v=0.v=0.H" Value="0.149741555856448"/>
    <Correlation Row="OH+.OH+.v=1.v=1.D" Col="OH+.OH+.v=0.v=0.LambdaD" Value="0.032036781018886"/>
    <Correlation Row="OH+.OH+.v=1.v=1.D" Col="OH+.OH+.v=0.v=0.gammaD" Value="-0.0560558904460126"/>
    <Correlation Row="OH+.OH+.v=1.v=1.D" Col="OH+.OH+.v=0.v=0.H.b" Value="0.0281729582377815"/>
    <Correlation Row="OH+.OH+.v=1.v=1.D" Col="OH+.OH+.v=0.v=0.H.c" Value="-0.0273963448126597"/>
    <Correlation Row="OH+.OH+.v=1.v=1.D" Col="OH+.OH+.v=1.v=1.Origin" Value="-0.61148470834805"/>
    <Correlation Row="OH+.OH+.v=1.v=1.D" Col="OH+.OH+.v=1.v=1.B" Value="0.902979167263993"/>
    <Correlation Row="OH+.OH+.v=1.v=1.D" Col="OH+.OH+.v=1.v=1.LambdaSS" Value="0.0986748715573764"/>
    <Correlation Row="OH+.OH+.v=1.v=1.D" Col="OH+.OH+.v=1.v=1.gamma" Value="0.0941466685588325"/>
    <Correlation Row="OH+.OH+.v=1.v=1.H" Col="OH+.OH+.v=0.v=0.Origin" Value="-0.00995573161221775"/>
    <Correlation Row="OH+.OH+.v=1.v=1.H" Col="OH+.OH+.v=0.v=0.B" Value="0.115788093335476"/>
    <Correlation Row="OH+.OH+.v=1.v=1.H" Col="OH+.OH+.v=0.v=0.LambdaSS" Value="-0.0122534066138292"/>
    <Correlation Row="OH+.OH+.v=1.v=1.H" Col="OH+.OH+.v=0.v=0.gamma" Value="0.0413616399992042"/>
    <Correlation Row="OH+.OH+.v=1.v=1.H" Col="OH+.OH+.v=0.v=0.D" Value="0.174685223005177"/>
    <Correlation Row="OH+.OH+.v=1.v=1.H" Col="OH+.OH+.v=0.v=0.H" Value="0.399820370137197"/>
    <Correlation Row="OH+.OH+.v=1.v=1.H" Col="OH+.OH+.v=0.v=0.LambdaD" Value="0.0162076273954805"/>
    <Correlation Row="OH+.OH+.v=1.v=1.H" Col="OH+.OH+.v=0.v=0.gammaD" Value="-0.0458327893901807"/>
    <Correlation Row="OH+.OH+.v=1.v=1.H" Col="OH+.OH+.v=0.v=0.H.b" Value="0.0188831705449246"/>
    <Correlation Row="OH+.OH+.v=1.v=1.H" Col="OH+.OH+.v=0.v=0.H.c" Value="-0.0174888348508511"/>
    <Correlation Row="OH+.OH+.v=1.v=1.H" Col="OH+.OH+.v=1.v=1.Origin" Value="-0.462682331487691"/>
    <Correlation Row="OH+.OH+.v=1.v=1.H" Col="OH+.OH+.v=1.v=1.B" Value="0.735281924786667"/>
    <Correlation Row="OH+.OH+.v=1.v=1.H" Col="OH+.OH+.v=1.v=1.LambdaSS" Value="0.0776901186387842"/>
    <Correlation Row="OH+.OH+.v=1.v=1.H" Col="OH+.OH+.v=1.v=1.gamma" Value="0.0807616689812917"/>
    <Correlation Row="OH+.OH+.v=1.v=1.H" Col="OH+.OH+.v=1.v=1.D" Value="0.868140013867636"/>
    <Correlation Row="OH+.OH+.v=1.v=1.LambdaD" Col="OH+.OH+.v=0.v=0.Origin" Value="0.0252300827278204"/>
    <Correlation Row="OH+.OH+.v=1.v=1.LambdaD" Col="OH+.OH+.v=0.v=0.B" Value="-0.142294021468194"/>
    <Correlation Row="OH+.OH+.v=1.v=1.LambdaD" Col="OH+.OH+.v=0.v=0.LambdaSS" Value="-0.133119090913565"/>
    <Correlation Row="OH+.OH+.v=1.v=1.LambdaD" Col="OH+.OH+.v=0.v=0.gamma" Value="-0.0584359937472921"/>
    <Correlation Row="OH+.OH+.v=1.v=1.LambdaD" Col="OH+.OH+.v=0.v=0.D" Value="-0.140564031488775"/>
    <Correlation Row="OH+.OH+.v=1.v=1.LambdaD" Col="OH+.OH+.v=0.v=0.H" Value="-0.0396867618536354"/>
    <Correlation Row="OH+.OH+.v=1.v=1.LambdaD" Col="OH+.OH+.v=0.v=0.LambdaD" Value="0.221118072917835"/>
    <Correlation Row="OH+.OH+.v=1.v=1.LambdaD" Col="OH+.OH+.v=0.v=0.gammaD" Value="0.0456248487825875"/>
    <Correlation Row="OH+.OH+.v=1.v=1.LambdaD" Col="OH+.OH+.v=0.v=0.H.b" Value="-0.00632645812860533"/>
    <Correlation Row="OH+.OH+.v=1.v=1.LambdaD" Col="OH+.OH+.v=0.v=0.H.c" Value="-0.00138709191062072"/>
    <Correlation Row="OH+.OH+.v=1.v=1.LambdaD" Col="OH+.OH+.v=1.v=1.Origin" Value="0.00879005039717513"/>
    <Correlation Row="OH+.OH+.v=1.v=1.LambdaD" Col="OH+.OH+.v=1.v=1.B" Value="-0.134768524163787"/>
    <Correlation Row="OH+.OH+.v=1.v=1.LambdaD" Col="OH+.OH+.v=1.v=1.LambdaSS" Value="-0.780182025657005"/>
    <Correlation Row="OH+.OH+.v=1.v=1.LambdaD" Col="OH+.OH+.v=1.v=1.gamma" Value="0.217280613775386"/>
    <Correlation Row="OH+.OH+.v=1.v=1.LambdaD" Col="OH+.OH+.v=1.v=1.D" Value="-0.22383016809218"/>
    <Correlation Row="OH+.OH+.v=1.v=1.LambdaD" Col="OH+.OH+.v=1.v=1.H" Value="-0.156335525919575"/>
    <Correlation Row="OH+.OH+.v=1.v=1.gammaD" Col="OH+.OH+.v=0.v=0.Origin" Value="0.0716549024159692"/>
    <Correlation Row="OH+.OH+.v=1.v=1.gammaD" Col="OH+.OH+.v=0.v=0.B" Value="0.0205401985715879"/>
    <Correlation Row="OH+.OH+.v=1.v=1.gammaD" Col="OH+.OH+.v=0.v=0.LambdaSS" Value="0.0424483956547559"/>
    <Correlation Row="OH+.OH+.v=1.v=1.gammaD" Col="OH+.OH+.v=0.v=0.gamma" Value="-0.295889169314097"/>
    <Correlation Row="OH+.OH+.v=1.v=1.gammaD" Col="OH+.OH+.v=0.v=0.D" Value="-0.0193960509552053"/>
    <Correlation Row="OH+.OH+.v=1.v=1.gammaD" Col="OH+.OH+.v=0.v=0.H" Value="0.0117136294848987"/>
    <Correlation Row="OH+.OH+.v=1.v=1.gammaD" Col="OH+.OH+.v=0.v=0.LambdaD" Value="0.0716588445546444"/>
    <Correlation Row="OH+.OH+.v=1.v=1.gammaD" Col="OH+.OH+.v=0.v=0.gammaD" Value="0.438506954025999"/>
    <Correlation Row="OH+.OH+.v=1.v=1.gammaD" Col="OH+.OH+.v=0.v=0.H.b" Value="-0.0164986444549845"/>
    <Correlation Row="OH+.OH+.v=1.v=1.gammaD" Col="OH+.OH+.v=0.v=0.H.c" Value="-0.022764869356538"/>
    <Correlation Row="OH+.OH+.v=1.v=1.gammaD" Col="OH+.OH+.v=1.v=1.Origin" Value="-0.0457606634060245"/>
    <Correlation Row="OH+.OH+.v=1.v=1.gammaD" Col="OH+.OH+.v=1.v=1.B" Value="-0.143926114962731"/>
    <Correlation Row="OH+.OH+.v=1.v=1.gammaD" Col="OH+.OH+.v=1.v=1.LambdaSS" Value="0.242261192846878"/>
    <Correlation Row="OH+.OH+.v=1.v=1.gammaD" Col="OH+.OH+.v=1.v=1.gamma" Value="-0.750752239649333"/>
    <Correlation Row="OH+.OH+.v=1.v=1.gammaD" Col="OH+.OH+.v=1.v=1.D" Value="-0.230498948089868"/>
    <Correlation Row="OH+.OH+.v=1.v=1.gammaD" Col="OH+.OH+.v=1.v=1.H" Value="-0.182959232685576"/>
    <Correlation Row="OH+.OH+.v=1.v=1.gammaD" Col="OH+.OH+.v=1.v=1.LambdaD" Value="-0.127700300228183"/>
    <Correlation Row="OH+.OH+.v=1.v=1.H.b" Col="OH+.OH+.v=0.v=0.Origin" Value="Nan"/>
    <Correlation Row="OH+.OH+.v=1.v=1.H.b" Col="OH+.OH+.v=0.v=0.B" Value="Nan"/>
    <Correlation Row="OH+.OH+.v=1.v=1.H.b" Col="OH+.OH+.v=0.v=0.LambdaSS" Value="Nan"/>
    <Correlation Row="OH+.OH+.v=1.v=1.H.b" Col="OH+.OH+.v=0.v=0.gamma" Value="Nan"/>
    <Correlation Row="OH+.OH+.v=1.v=1.H.b" Col="OH+.OH+.v=0.v=0.D" Value="Nan"/>
    <Correlation Row="OH+.OH+.v=1.v=1.H.b" Col="OH+.OH+.v=0.v=0.H" Value="Nan"/>
    <Correlation Row="OH+.OH+.v=1.v=1.H.b" Col="OH+.OH+.v=0.v=0.LambdaD" Value="Nan"/>
    <Correlation Row="OH+.OH+.v=1.v=1.H.b" Col="OH+.OH+.v=0.v=0.gammaD" Value="Nan"/>
    <Correlation Row="OH+.OH+.v=1.v=1.H.b" Col="OH+.OH+.v=0.v=0.H.b" Value="Nan"/>
    <Correlation Row="OH+.OH+.v=1.v=1.H.b" Col="OH+.OH+.v=0.v=0.H.c" Value="Nan"/>
    <Correlation Row="OH+.OH+.v=1.v=1.H.b" Col="OH+.OH+.v=1.v=1.Origin" Value="Nan"/>
    <Correlation Row="OH+.OH+.v=1.v=1.H.b" Col="OH+.OH+.v=1.v=1.B" Value="Nan"/>
    <Correlation Row="OH+.OH+.v=1.v=1.H.b" Col="OH+.OH+.v=1.v=1.LambdaSS" Value="Nan"/>
    <Correlation Row="OH+.OH+.v=1.v=1.H.b" Col="OH+.OH+.v=1.v=1.gamma" Value="Nan"/>
    <Correlation Row="OH+.OH+.v=1.v=1.H.b" Col="OH+.OH+.v=1.v=1.D" Value="Nan"/>
    <Correlation Row="OH+.OH+.v=1.v=1.H.b" Col="OH+.OH+.v=1.v=1.H" Value="Nan"/>
    <Correlation Row="OH+.OH+.v=1.v=1.H.b" Col="OH+.OH+.v=1.v=1.LambdaD" Value="Nan"/>
    <Correlation Row="OH+.OH+.v=1.v=1.H.b" Col="OH+.OH+.v=1.v=1.gammaD" Value="Nan"/>
    <Correlation Row="OH+.OH+.v=1.v=1.H.c" Col="OH+.OH+.v=0.v=0.Origin" Value="Nan"/>
    <Correlation Row="OH+.OH+.v=1.v=1.H.c" Col="OH+.OH+.v=0.v=0.B" Value="Nan"/>
    <Correlation Row="OH+.OH+.v=1.v=1.H.c" Col="OH+.OH+.v=0.v=0.LambdaSS" Value="Nan"/>
    <Correlation Row="OH+.OH+.v=1.v=1.H.c" Col="OH+.OH+.v=0.v=0.gamma" Value="Nan"/>
    <Correlation Row="OH+.OH+.v=1.v=1.H.c" Col="OH+.OH+.v=0.v=0.D" Value="Nan"/>
    <Correlation Row="OH+.OH+.v=1.v=1.H.c" Col="OH+.OH+.v=0.v=0.H" Value="Nan"/>
    <Correlation Row="OH+.OH+.v=1.v=1.H.c" Col="OH+.OH+.v=0.v=0.LambdaD" Value="Nan"/>
    <Correlation Row="OH+.OH+.v=1.v=1.H.c" Col="OH+.OH+.v=0.v=0.gammaD" Value="Nan"/>
    <Correlation Row="OH+.OH+.v=1.v=1.H.c" Col="OH+.OH+.v=0.v=0.H.b" Value="Nan"/>
    <Correlation Row="OH+.OH+.v=1.v=1.H.c" Col="OH+.OH+.v=0.v=0.H.c" Value="Nan"/>
    <Correlation Row="OH+.OH+.v=1.v=1.H.c" Col="OH+.OH+.v=1.v=1.Origin" Value="Nan"/>
    <Correlation Row="OH+.OH+.v=1.v=1.H.c" Col="OH+.OH+.v=1.v=1.B" Value="Nan"/>
    <Correlation Row="OH+.OH+.v=1.v=1.H.c" Col="OH+.OH+.v=1.v=1.LambdaSS" Value="Nan"/>
    <Correlation Row="OH+.OH+.v=1.v=1.H.c" Col="OH+.OH+.v=1.v=1.gamma" Value="Nan"/>
    <Correlation Row="OH+.OH+.v=1.v=1.H.c" Col="OH+.OH+.v=1.v=1.D" Value="Nan"/>
    <Correlation Row="OH+.OH+.v=1.v=1.H.c" Col="OH+.OH+.v=1.v=1.H" Value="Nan"/>
    <Correlation Row="OH+.OH+.v=1.v=1.H.c" Col="OH+.OH+.v=1.v=1.LambdaD" Value="Nan"/>
    <Correlation Row="OH+.OH+.v=1.v=1.H.c" Col="OH+.OH+.v=1.v=1.gammaD" Value="Nan"/>
    <Correlation Row="OH+.OH+.v=1.v=1.H.c" Col="OH+.OH+.v=1.v=1.H.b" Value="Nan"/>
  </Correlations>
  <Parameter Name="Temperature" Value="20"/>
  <Parameter Name="Fmin" Value="-116.823402756167"/>
  <Parameter Name="Fmax" Value="3579.52983618743"/>
  <FormSettings Name="LogWindow" ObsFileName="OH+_fit.obs"/>
  <FormSettings Name="ConstantsWindow" ActiveObject="Linear: OH+ - OH+ - v=0 - v=0"/>
  <FormSettings Name="LineWindow" FirstLine="3" LastLine="4"
Lines="
OH+	v=1	1.5	0	3	v=0	1.5	1	1	3019.65418304287		16.70377612846656	0	rQ21(2)1.5,1.5	v=1 v=1  2  2 F2e 1.5 - v=0 v=0  2  1 F1f 1.5
OH+	v=1	2.5	0	2	v=0	1.5	1	1	3019.654307604204		1.856523919260664	0	rQ21(2)2.5,1.5	v=1 v=1  2  2 F2e 2.5 - v=0 v=0  2  1 F1f 1.5
OH+	v=1	2.5	0	2	v=0	2.5	1	1	3019.658145667593		25.95910299917159	0	rQ21(2)2.5,2.5	v=1 v=1  2  2 F2e 2.5 - v=0 v=0  2  1 F1f 2.5
OH+	v=1	1.5	0	3	v=0	2.5	1	1	3019.65802110626		1.852313637981387	0	rQ21(2)1.5,2.5	v=1 v=1  2  2 F2e 1.5 - v=0 v=0  2  1 F1f 2.5
"/>
  <FormSettings Name="OverlayWindow" ActiveObject="ExperimentalPlot: Overlays - OH+_COLTRAP_4K_rot_all_final.dat"/>
</Mixture>
