# Supplementary material for: Hyperfine-resolved rovibrational and rotational spectroscopy of OH+ (X3Σ−)
Source: Phys Chem Chem Phys. 2026 Apr 28;28(20):12651–9. doi: 10.1039/d6cp00632a (PMC13159976; doi:10.1039/d6cp00632a)
Supplement: CP-028-D6CP00632A-s001 [file CP-028-D6CP00632A-s001.zip › OH+_fit.obs]

Constrain v=1.H.b := v=0.H.b
Constrain v=1.H.c := v=0.H.c

RemoveSpins 1
Units cm1
NQN 2
Colour Blue
# N  J  N  J
# Rehfuss 1992, J Mol Spec
 12 11 13 12                  2433.414     .003
 12 12 13 13                  2433.600     .003
 12 13 13 14                  2433.815     .003
 11 10 12 11                  2479.881     .003
 11 11 12 12                  2480.073     .003
 11 12 12 13                  2480.283     .003
 10  9 11 10                  2525.505     .003
 10 10 11 11                  2525.693     .003
 10 11 11 12                  2525.899     .003
  9  8 10  9                  2570.222     .003
  9  9 10 10                  2570.406     .003
  9 10 10 11                  2570.604     .003
  8  7  9  8                  2613.967     .003
  8  8  9  9                  2614.147     .003
  8  9  9 10                  2614.357     .003
  6  5  7  6                  2698.385     .003
  6  6  7  7                  2698.573     .003
  6  7  7  8                  2698.777     .003
  5  4  6  5                  2738.940     .003
  5  5  6  6                  2739.143     .003
  5  6  6  7                  2739.347     .003
  4  5  5  5                  2775.859     .003
  4  3  5  4                  2778.323     .003
  4  4  5  5                  2778.540     .003
  4  5  5  6                  2778.749     .003
  4  4  5  4                  2780.155     .003
  3  4  4  4                  2814.232     .003
  3  2  4  3                  2816.462     .003
  3  3  4  4                  2816.727     .003
  3  4  4  5                  2816.945     .003
  3  3  4  3                  2818.553     .003
  2  3  3  3                  2851.364     .003
  2  1  3  2                  2853.236     .003
  2  2  3  3                  2853.650     .003
  2  3  3  4                  2853.887     .003
  2  2  3  2                  2855.740     .003
  1  0  2  1                  2887.655     .003
  1  1  2  2                  2889.261     .003
  1  2  2  3                  2889.541     .003
  1  1  2  1                  2891.778     .003
  0  1  1  1                  2921.895     .003
  0  1  1  2                  2923.943     .003
  0  1  1  0                  2926.030     .003
  1  0  0  1                  2985.228     .003
  1  2  0  1                  2987.324     .003
  1  1  0  1                  2989.353     .003
  2  1  1  1                  3015.100     .003
  2  1  1  2                  3017.141     .003
  2  3  1  2                  3017.367     .003
  2  2  1  1                  3017.612     .003
  2  1  1  0                  3019.240     .003
  2  2  1  2                  3019.652     .003
  3  4  2  3                  3045.762     .003
  3  3  2  2                  3045.950     .003
  3  2  2  1                  3046.370     .003
  3  3  2  3                  3048.261     .003
  4  3  3  3                  3070.869     .003
  4  5  3  4                  3072.546     .003
  4  4  3  3                  3072.704     .003
  4  3  3  2                  3072.962     .003
  4  4  3  4                  3075.226     .003
  5  4  4  4                  3096.204     .003
  5  6  4  5                  3097.689     .003
  5  5  4  4                  3097.828     .003
  5  4  4  3                  3098.032     .003
  6  7  5  6                  3121.164     .003
  6  6  5  5                  3121.291     .003
  6  5  5  4                  3121.463     .003
  6  6  5  6                  3124.182     .003
  7  6  6  6                  3141.775     .003
  7  8  6  7                  3142.934     .003
  7  7  6  6                  3143.050     .003
  7  6  6  5                  3143.203     .003
  8  9  7  8                  3162.964     .003
  8  8  7  7                  3163.069     .003
  8  7  7  6                  3163.212     .003
  9 10  8  9                  3181.202     .003
  9  9  8  8                  3181.304     .003
  9  8  8  7                  3181.435     .003
 10 11  9 10                  3197.648     .003
 10 10  9  9                  3197.737     .003
 10  9  9  8                  3197.857     .003
 11 12 10 11                  3212.260     .003
 11 11 10 10                  3212.342     .003
 11 10 10  9                  3212.455     .003
 12 13 11 12                  3224.999     .003
 12 12 11 11                  3225.075     .003
 12 11 11 10                  3225.183     .003
 13 14 12 13                  3235.853     .003
 13 13 12 12                  3235.922     .003
 13 12 12 11                  3236.010     .003

UpperState v=0
Colour Green
# Liu 1987, J Chem Phys
 13 14 12 13                   410.265     .003
 13 13 12 12                   410.405     .003
 13 12 12 11                   410.553     .003

Colour Orange
Units MHz
RemoveSpins
NQN 3
# Beekoy 1985 J Chem Phys
# N  J  F    N  J  F
  1  0  0.5  0  1  0.5                909045.2       1.0
  1  0  0.5  0  1  1.5                909158.8       1.0
  1  2  2.5  0  1  1.5                971803.8       1.5
  1  2  1.5  0  1  0.5                971805.3       1.5
  1  2  1.5  0  1  1.5                971919.2       1.0
  1  1  1.5  0  1  0.5               1033004.4       1.0
  1  1  1.5  0  1  1.5               1033118.6       1.0
  1  1  1.5  1  1  0.5                     6.5       0.3
  1  1  1.5  1  1  0.5                     6.8       0.4

  -  -  -    0  1  1.5                     0.0       .0001


# our measurements Köln 2025 DR-LOS + 2016/2017 LIICG
Color Black
MergeBlends
###### LIICG 2016/2017
1  0  0.5  0  1  0.5                909045.00      0.1
1  0  0.5  0  1  1.5                909158.88      0.1
1  2  2.5  0  1  1.5                971804.43      0.1
1  2  1.5  0  1  0.5                971805.47      0.1
1  2  1.5  0  1  1.5                971919.46      0.1
1  1  0.5  0  1  0.5               1032998.36      0.2
1  1  1.5  0  1  0.5               1033005.11      0.1
1  1  0.5  0  1  1.5               1033112.25      0.2
1  1  1.5  0  1  1.5               1033119.06      0.1
#################################################################
###### DR-LOS 2025
2  3  3.5    1  2  2.5                    1959561.9        0.1   0.76
2  3  2.5    1  2  1.5                    1959561.9        0.1   0.52
#
2  2  1.5    1  1  1.5                    1967532.4        0.2 
2  2  2.5    1  1  1.5                    1967536.1        0.1   
2  2  1.5    1  1  0.5                    1967539.2        0.1 
#
2  1  0.5    1  0  0.5                    2016070.9        0.2
2  1  1.5    1  0  0.5                    2016191.57       0.2  
#


Colour Red
Units cm1
UpperState v=1
# MergeBlends
# Charlie Markus 2016 Astrophys J
  3  2  1.5  4  3  2.5                  2816.464225  .000055   .108
  3  2  2.5  4  3  3.5                  2816.464225  .000055   .155
  3  4  3.5  4  5  4.5                  2816.948108  .000061   .207
  3  4  4.5  4  5  5.5                  2816.948108  .000061   .254
  2  1  0.5  3  2  1.5                  2853.236859  .000025   .108
  2  1  1.5  3  2  2.5                  2853.236859  .000025   .194
  2  3  2.5  3  4  3.5                  2853.889147  .000091   .299
  2  3  3.5  3  4  4.5                  2853.889147  .000091   .387
  1  0  0.5  2  1  1.5                  2887.654424  .000230
  1  2  1.5  2  3  2.5                  2889.544385  .000046   .328
  1  2  2.5  2  3  3.5                  2889.544385  .000046   .469
  1  1  0.5  2  1  1.5                  2891.773633  .000105   .172
  1  1  1.5  2  1  1.5                  2891.773633  .000105   .864
  0  1  0.5  1  2  1.5                  2923.940929  .000063   .227
  0  1  1.5  1  2  2.5                  2923.940929  .000063   .408
  1  2  2.5  0  1  1.5                  2987.324274  .000096   .487
  1  2  1.5  0  1  0.5                  2987.324274  .000096   .270
  1  1  0.5  0  1  1.5                  2989.353127  .00015    .521      #  increased original uncertainty    .000063   .521
  1  1  1.5  0  1  1.5                  2989.353127  .00015     2.61     #  increased original uncertainty    .000063   2.61
  2  3  3.5  1  2  2.5                  3017.368784  .000061   .670
  2  3  2.5  1  2  1.5                  3017.368784  .000061   .469
  2  1  1.5  1  0  0.5                  3019.241547  .000093
  3  4  4.5  2  3  3.5                  3045.765058  .000065   .662
  3  4  3.5  2  3  2.5                  3045.765058  .000065   .511
  3  2  2.5  2  1  1.5                  3046.372950  .000047   .332
  3  2  1.5  2  1  0.5                  3046.372950  .000047   .185
  4  5  5.5  3  4  4.5                  3072.547147  .000025   .519
  4  5  4.5  3  4  3.5                  3072.547147  .000025   .423
  4  3  3.5  3  2  2.5                  3072.964615  .000074   .317
  4  3  2.5  3  2  1.5                  3072.964615  .000074   .222


# our IR measurements Köln 2025 DR-LOS
Color Black
0  1  1.5  1  1  1.5                  2921.8960    0.0002      42.5
0  1  1.5  1  1  0.5                  2921.8960    0.0002      8.5
0  1  0.5  1  1  0.5                  2921.8999    0.0002      17.0
0  1  0.5  1  1  1.5                  2921.8999    0.0002      8.5
0  1  1.5  1  2  1.5                  2923.9369    0.0002
0  1  1.5  1  0  0.5                  2926.0310    0.0002
0  1  0.5  1  0  0.5                  2926.0348    0.0002
#
1  0  0.5  0  1  0.5                  2985.2294    0.0001
1  0  0.5  0  1  1.5                  2985.2332    0.0001
1  2  1.5  0  1  1.5                  2987.3280    0.0001
1  1  0.5  0  1  0.5                  2989.3492    0.0001      208.4
1  1  1.5  0  1  0.5                  2989.3492    0.0001      104.3
#
2  1  0.5  1  1  0.5                  3015.1026    0.0001      9.61
2  1  0.5  1  1  1.5                  3015.1026    0.0001      4.81
2  1  1.5  1  1  1.5                  3015.1065    0.0001      24.1 
2  1  1.5  1  1  0.5                  3015.1065    0.0001      4.81 
2  3  2.5  1  2  2.5                  3017.3726    0.0001
2  1  0.5  1  0  0.5                  3019.2375    0.0001
2  2  1.5  1  2  1.5                  3019.6542    0.0001      16.7
2  2  2.5  1  2  1.5                  3019.6542    0.0001      1.85
2  2  2.5  1  2  2.5                  3019.6580    0.0001      26.0
2  2  1.5  1  2  2.5                  3019.6580    0.0001      1.85
MergeBlends off

Colour Red
RemoveSpins 1
NQN 2
# Charlie Markus 2016 Astrophys J
  4  4  5  5                  2778.543347  .000043
  4  5  5  6                  2778.752326  .000100
  3  3  4  4                  2816.730510  .000100
  2  2  3  3                  2853.653079  .000080
  1  1  2  2                  2889.261936  .000110
  2  2  1  1                  3017.612933  .000052
  3  3  2  2                  3045.952199  .000069
  4  4  3  3                  3072.705383  .000039
  5  6  4  5                  3097.691735  .000088
  5  5  4  4                  3097.831772  .000110
  5  4  4  3                  3098.033887  .000230
  6  7  5  6                  3121.165108  .000130
  6  6  5  5                  3121.292151  .000240
  6  5  5  4                  3121.465385  .000070
