# Supplementary material for: Hyperfine-resolved rovibrational and rotational spectroscopy of OH+ (X3Σ−)
Source: Phys Chem Chem Phys. 2026 Apr 28;28(20):12651–9. doi: 10.1039/d6cp00632a (PMC13159976; doi:10.1039/d6cp00632a)
Supplement: CP-028-D6CP00632A-s002 [file CP-028-D6CP00632A-s002.zip]

Archive with 5 entries (4 files):
- raw_data/
- raw_data/explanatios_OH+_measurements
- raw_data/OH+_IR_LOS_COLTRAP_4K_Ne.dat
- raw_data/OH+_rot_2THz_COLTRAP_4K.dat
- raw_data/OH+_rot_1THz_COLTRAP_4K_binned_50.dat
