# Supplementary material for: Hyperfine-resolved rovibrational and rotational spectroscopy of OH+ (X3Σ−)
Source: Phys Chem Chem Phys. 2026 Apr 28;28(20):12651–9. doi: 10.1039/d6cp00632a (PMC13159976; doi:10.1039/d6cp00632a)
Supplement: CP-028-D6CP00632A-s002 [file CP-028-D6CP00632A-s002.zip › raw_data/explanatios_OH+_measurements]

Explanation of three OH+ measurement files
All measurments have been performed with the Cologne COLTRAP machine at a nominal temperature of 4K.


OH+_IR_LOS_COLTRAP_4K_Ne.dat:
IR data as given in Fig. 1 of manuscript
column1: frequency in cm-1
column2: ion counts on m/z=17 (OH+)
column3: ignore
The data has been glued together from individual measurements, but has been otherwise not processed/massaged


OH+_rot_2THz_COLTRAP_4K.dat:
2 THz data as given in Fig. 2 of manuscript
column1: frequency in MHz
column2: normalized ion counts on m/z=17 (OH+)
column3: ignore
The data has been glued together from individual measurements.
The ion counts have been normalized by a frequency-switching procedure.


OH+_rot_1THz_COLTRAP_4K_binned_50.dat:
1 THz data, measured in 2016/2017, not shown in manuscript
column1: frequency in MHz
column2: normalized ion counts on m/z=17 (OH+)
The data has been glued together from individual measurements.
The ion counts have been normalized by a frequency-switching procedure and binned in 50kHz steps


in case of further questions please contact asvany@ph1.uni-koeln.de
