# Supplementary material for: Hyperfine-resolved rovibrational and rotational spectroscopy of OH+ (X3Σ−)
Source: Phys Chem Chem Phys. 2026 Apr 28;28(20):12651–9. doi: 10.1039/d6cp00632a (PMC13159976; doi:10.1039/d6cp00632a)
Supplement: CP-028-D6CP00632A-s002 [file CP-028-D6CP00632A-s002.zip › raw_data/OH+_IR_LOS_COLTRAP_4K_Ne.dat]

# pressure main : 1.1E-8
# pressure source: 1.1E-8
# temp [K] : 3.83
# cycle time [ms] : 0
# trap time [ms]: 600
2987.313890	1387.000000	0.000000
2987.313800	1490.000000	0.000000
2987.313780	1395.000000	0.000000
2987.313860	1260.000000	0.000000
2987.314060	1279.000000	0.000000
2987.314180	1452.000000	0.000000
2987.314050	1386.000000	0.000000
2987.314170	1366.000000	0.000000
2987.314180	1422.000000	0.000000
2987.314020	1332.000000	0.000000
2987.313800	1478.000000	0.000000
2987.313630	1417.000000	0.000000
2987.313580	1445.000000	0.000000
2987.313490	1441.000000	0.000000
2987.313600	1362.000000	0.000000
2987.313440	1333.000000	0.000000
2987.313280	1400.000000	0.000000
2987.313510	1334.000000	0.000000
2987.313330	1356.000000	0.000000
2987.313150	1377.000000	0.000000
2987.313280	1432.000000	0.000000
2987.313060	1334.000000	0.000000
2987.312990	1394.000000	0.000000
2987.312790	1357.000000	0.000000
2987.312700	1348.000000	0.000000
2987.312740	1358.000000	0.000000
2987.312650	1420.000000	0.000000
2987.312860	1306.000000	0.000000
2987.312920	1274.000000	0.000000
2987.312950	1384.000000	0.000000
2987.312960	1386.000000	0.000000
2987.313070	1347.000000	0.000000
2987.312990	1472.000000	0.000000
2987.312960	1378.000000	0.000000
2987.313050	1310.000000	0.000000
2987.313170	1466.000000	0.000000
2987.313230	1458.000000	0.000000
2987.313060	1426.000000	0.000000
2987.313230	1408.000000	0.000000
2987.313260	1319.000000	0.000000
2987.313360	1347.000000	0.000000
2987.313190	1321.000000	0.000000
2987.313440	1384.000000	0.000000
2987.313390	1324.000000	0.000000
2987.313450	1410.000000	0.000000
2987.313570	1457.000000	0.000000
2987.313730	1388.000000	0.000000
2987.313630	1325.000000	0.000000
2987.313780	1349.000000	0.000000
2987.313780	1479.000000	0.000000
2987.313820	1420.000000	0.000000
2987.313650	1393.000000	0.000000
2987.313940	1317.000000	0.000000
2987.313830	1398.000000	0.000000
2987.313960	1331.000000	0.000000
2987.314120	1319.000000	0.000000
2987.314050	1437.000000	0.000000
2987.313970	1424.000000	0.000000
2987.314090	1460.000000	0.000000
2987.314140	1313.000000	0.000000
2987.314200	1418.000000	0.000000
2987.314330	1494.000000	0.000000
2987.314380	1310.000000	0.000000
2987.314220	1249.000000	0.000000
2987.314280	1467.000000	0.000000
2987.314300	1403.000000	0.000000
2987.314330	1427.000000	0.000000
2987.314460	1375.000000	0.000000
2987.314560	1333.000000	0.000000
2987.314520	1403.000000	0.000000
2987.314630	1416.000000	0.000000
2987.314650	1538.000000	0.000000
2987.314660	1419.000000	0.000000
2987.314730	1447.000000	0.000000
2987.314700	1410.000000	0.000000
2987.314730	1432.000000	0.000000
2987.314770	1433.000000	0.000000
2987.314990	1431.000000	0.000000
2987.314770	1368.000000	0.000000
2987.314880	1360.000000	0.000000
2987.315040	1366.000000	0.000000
2987.314990	1577.000000	0.000000
2987.315120	1416.000000	0.000000
2987.315170	1413.000000	0.000000
2987.315150	1490.000000	0.000000
2987.315180	1438.000000	0.000000
2987.315190	1453.000000	0.000000
2987.315360	1441.000000	0.000000
2987.315280	1523.000000	0.000000
2987.315370	1352.000000	0.000000
2987.315430	1394.000000	0.000000
2987.315500	1483.000000	0.000000
2987.315650	1293.000000	0.000000
2987.315690	1364.000000	0.000000
2987.315700	1406.000000	0.000000
2987.315620	1407.000000	0.000000
2987.315680	1454.000000	0.000000
2987.315660	1427.000000	0.000000
2987.315780	1343.000000	0.000000
2987.315820	1509.000000	0.000000
2987.315700	1335.000000	0.000000
2987.315860	1416.000000	0.000000
2987.316130	1526.000000	0.000000
2987.315900	1415.000000	0.000000
2987.316020	1354.000000	0.000000
2987.316030	1446.000000	0.000000
2987.316040	1485.000000	0.000000
2987.316130	1431.000000	0.000000
2987.316160	1517.000000	0.000000
2987.316440	1514.000000	0.000000
2987.316440	1465.000000	0.000000
2987.316370	1465.000000	0.000000
2987.316400	1482.000000	0.000000
2987.316390	1430.000000	0.000000
2987.316510	1540.000000	0.000000
2987.316590	1430.000000	0.000000
2987.316520	1578.000000	0.000000
2987.316510	1607.000000	0.000000
2987.316820	1507.000000	0.000000
2987.316640	1369.000000	0.000000
2987.316870	1581.000000	0.000000
2987.316930	1571.000000	0.000000
2987.316900	1476.000000	0.000000
2987.317130	1482.000000	0.000000
2987.317020	1541.000000	0.000000
2987.317030	1453.000000	0.000000
2987.317070	1620.000000	0.000000
2987.317210	1466.000000	0.000000
2987.317210	1550.000000	0.000000
2987.317220	1506.000000	0.000000
2987.317170	1512.000000	0.000000
2987.317390	1570.000000	0.000000
2987.317170	1460.000000	0.000000
2987.317190	1492.000000	0.000000
2987.317390	1486.000000	0.000000
2987.317180	1566.000000	0.000000
2987.317360	1496.000000	0.000000
2987.317400	1533.000000	0.000000
2987.317520	1650.000000	0.000000
2987.317620	1472.000000	0.000000
2987.317550	1597.000000	0.000000
2987.317580	1584.000000	0.000000
2987.317660	1512.000000	0.000000
2987.317890	1487.000000	0.000000
2987.317770	1489.000000	0.000000
2987.317830	1547.000000	0.000000
2987.317790	1686.000000	0.000000
2987.317780	1723.000000	0.000000
2987.317860	1672.000000	0.000000
2987.318000	1692.000000	0.000000
2987.318040	1632.000000	0.000000
2987.318170	1798.000000	0.000000
2987.318020	1623.000000	0.000000
2987.318090	1695.000000	0.000000
2987.318130	1715.000000	0.000000
2987.318180	1773.000000	0.000000
2987.318310	1763.000000	0.000000
2987.318270	1877.000000	0.000000
2987.318280	1841.000000	0.000000
2987.318030	1809.000000	0.000000
2987.318240	1869.000000	0.000000
2987.318130	1718.000000	0.000000
2987.318060	1884.000000	0.000000
2987.318220	1962.000000	0.000000
2987.318330	2005.000000	0.000000
2987.318540	2080.000000	0.000000
2987.318410	2082.000000	0.000000
2987.318330	1979.000000	0.000000
2987.318540	2121.000000	0.000000
2987.318500	2119.000000	0.000000
2987.318480	2246.000000	0.000000
2987.318450	2347.000000	0.000000
2987.318420	2368.000000	0.000000
2987.318500	2445.000000	0.000000
2987.318670	2588.000000	0.000000
2987.318550	3299.000000	0.000000
2987.318620	5135.000000	0.000000
2987.318720	6239.000000	0.000000
2987.318830	7008.000000	0.000000
2987.318830	5855.000000	0.000000
2987.318880	5651.000000	0.000000
2987.318810	4647.000000	0.000000
2987.318730	4899.000000	0.000000
2987.318930	5576.000000	0.000000
2987.318620	6831.000000	0.000000
2987.318900	6836.000000	0.000000
2987.318870	8475.000000	0.000000
2987.319100	8320.000000	0.000000
2987.319080	8240.000000	0.000000
2987.319260	9972.000000	0.000000
2987.319270	8564.000000	0.000000
2987.319250	7981.000000	0.000000
2987.319070	10903.000000	0.000000
2987.319070	11285.000000	0.000000
2987.319180	8365.000000	0.000000
2987.319020	7056.000000	0.000000
2987.318960	9863.000000	0.000000
2987.319060	14363.000000	0.000000
2987.319310	13647.000000	0.000000
2987.319220	15814.000000	0.000000
2987.319420	13149.000000	0.000000
2987.319350	12496.000000	0.000000
2987.319310	10749.000000	0.000000
2987.319090	10104.000000	0.000000
2987.319240	14471.000000	0.000000
2987.319360	16887.000000	0.000000
2987.319540	18113.000000	0.000000
2987.319580	15767.000000	0.000000
2987.319370	16624.000000	0.000000
2987.319260	18632.000000	0.000000
2987.319780	19722.000000	0.000000
2987.319670	17744.000000	0.000000
2987.319670	16969.000000	0.000000
2987.319400	17684.000000	0.000000
2987.319490	16738.000000	0.000000
2987.319450	17631.000000	0.000000
2987.319800	19368.000000	0.000000
2987.319670	18906.000000	0.000000
2987.319660	19690.000000	0.000000
2987.319830	20009.000000	0.000000
2987.319830	19959.000000	0.000000
2987.319910	18903.000000	0.000000
2987.319770	19675.000000	0.000000
2987.319600	19780.000000	0.000000
2987.319700	19652.000000	0.000000
2987.319700	19868.000000	0.000000
2987.319850	20937.000000	0.000000
2987.319800	20662.000000	0.000000
2987.320020	21175.000000	0.000000
2987.320110	21033.000000	0.000000
2987.320240	21395.000000	0.000000
2987.320110	21094.000000	0.000000
2987.320150	21055.000000	0.000000
2987.320160	20980.000000	0.000000
2987.320210	21060.000000	0.000000
2987.320340	20972.000000	0.000000
2987.320220	21330.000000	0.000000
2987.320270	20919.000000	0.000000
2987.320120	21475.000000	0.000000
2987.320190	21198.000000	0.000000
2987.320280	20804.000000	0.000000
2987.320120	21009.000000	0.000000
2987.320350	21342.000000	0.000000
2987.320320	21516.000000	0.000000
2987.320340	21213.000000	0.000000
2987.320350	21452.000000	0.000000
2987.320370	21487.000000	0.000000
2987.320510	21150.000000	0.000000
2987.320430	21342.000000	0.000000
2987.320660	21197.000000	0.000000
2987.320740	21601.000000	0.000000
2987.320660	21355.000000	0.000000
2987.320870	20922.000000	0.000000
2987.320770	21130.000000	0.000000
2987.320830	21149.000000	0.000000
2987.320590	21210.000000	0.000000
2987.320590	21173.000000	0.000000
2987.320810	21402.000000	0.000000
2987.320720	21499.000000	0.000000
2987.320720	21379.000000	0.000000
2987.320980	21033.000000	0.000000
2987.321020	21733.000000	0.000000
2987.320820	21206.000000	0.000000
2987.320850	21690.000000	0.000000
2987.321070	21787.000000	0.000000
2987.321140	21551.000000	0.000000
2987.320980	21536.000000	0.000000
2987.321050	21224.000000	0.000000
2987.321010	21079.000000	0.000000
2987.321060	20973.000000	0.000000
2987.321030	21060.000000	0.000000
2987.321130	21203.000000	0.000000
2987.321080	21241.000000	0.000000
2987.321080	21206.000000	0.000000
2987.321250	21664.000000	0.000000
2987.321360	21108.000000	0.000000
2987.321490	21330.000000	0.000000
2987.321330	21368.000000	0.000000
2987.321310	21580.000000	0.000000
2987.321460	21449.000000	0.000000
2987.321270	21153.000000	0.000000
2987.321440	21206.000000	0.000000
2987.321350	21437.000000	0.000000
2987.321400	21558.000000	0.000000
2987.321370	21176.000000	0.000000
2987.321640	21337.000000	0.000000
2987.321620	20736.000000	0.000000
2987.321740	21185.000000	0.000000
2987.321640	20966.000000	0.000000
2987.321750	20887.000000	0.000000
2987.321830	20926.000000	0.000000
2987.321730	21180.000000	0.000000
2987.321520	21233.000000	0.000000
2987.321700	21008.000000	0.000000
2987.321730	20733.000000	0.000000
2987.321810	20998.000000	0.000000
2987.321830	20998.000000	0.000000
2987.321950	20997.000000	0.000000
2987.322050	21216.000000	0.000000
2987.321730	21051.000000	0.000000
2987.321780	21030.000000	0.000000
2987.321810	21320.000000	0.000000
2987.322050	20540.000000	0.000000
2987.322070	20647.000000	0.000000
2987.322190	20921.000000	0.000000
2987.322190	21012.000000	0.000000
2987.321990	20378.000000	0.000000
2987.322120	20312.000000	0.000000
2987.322160	20375.000000	0.000000
2987.322290	19918.000000	0.000000
2987.322170	20094.000000	0.000000
2987.322030	19993.000000	0.000000
2987.322240	18765.000000	0.000000
2987.322210	17657.000000	0.000000
2987.322250	17005.000000	0.000000
2987.322190	17293.000000	0.000000
2987.322180	18396.000000	0.000000
2987.322280	15631.000000	0.000000
2987.322390	15983.000000	0.000000
2987.322460	15194.000000	0.000000
2987.322430	14416.000000	0.000000
2987.322420	14463.000000	0.000000
2987.322380	13387.000000	0.000000
2987.322650	12378.000000	0.000000
2987.322620	12889.000000	0.000000
2987.322420	12671.000000	0.000000
2987.322560	12199.000000	0.000000
2987.322530	12742.000000	0.000000
2987.322650	12651.000000	0.000000
2987.322730	10310.000000	0.000000
2987.322810	11887.000000	0.000000
2987.322700	10821.000000	0.000000
2987.322840	9198.000000	0.000000
2987.322780	9205.000000	0.000000
2987.322560	11456.000000	0.000000
2987.322730	9930.000000	0.000000
2987.322760	9154.000000	0.000000
2987.322690	7731.000000	0.000000
2987.322910	8133.000000	0.000000
2987.322680	8344.000000	0.000000
2987.322770	8585.000000	0.000000
2987.322900	6450.000000	0.000000
2987.322960	5396.000000	0.000000
2987.323100	5610.000000	0.000000
2987.323150	5836.000000	0.000000
2987.322880	5537.000000	0.000000
2987.323130	5320.000000	0.000000
2987.323150	5382.000000	0.000000
2987.323140	6256.000000	0.000000
2987.322930	5509.000000	0.000000
2987.323210	5486.000000	0.000000
2987.323040	5233.000000	0.000000
2987.323100	5146.000000	0.000000
2987.323140	5235.000000	0.000000
2987.323060	5101.000000	0.000000
2987.323250	5122.000000	0.000000
2987.323160	5360.000000	0.000000
2987.323190	6403.000000	0.000000
2987.323400	6238.000000	0.000000
2987.323370	5939.000000	0.000000
2987.323450	5691.000000	0.000000
2987.323400	6031.000000	0.000000
2987.323240	5825.000000	0.000000
2987.323440	6311.000000	0.000000
2987.323240	6546.000000	0.000000
2987.323470	6675.000000	0.000000
2987.323230	7431.000000	0.000000
2987.323570	9310.000000	0.000000
2987.323700	8298.000000	0.000000
2987.323610	8066.000000	0.000000
2987.323590	8296.000000	0.000000
2987.323630	8451.000000	0.000000
2987.323570	10715.000000	0.000000
2987.323740	10822.000000	0.000000
2987.324000	8802.000000	0.000000
2987.323750	9250.000000	0.000000
2987.323600	9624.000000	0.000000
2987.323780	10289.000000	0.000000
2987.323860	10113.000000	0.000000
2987.323810	11125.000000	0.000000
2987.323930	11138.000000	0.000000
2987.323950	11993.000000	0.000000
2987.323930	12440.000000	0.000000
2987.323940	12766.000000	0.000000
2987.323960	13432.000000	0.000000
2987.324130	15239.000000	0.000000
2987.324050	15363.000000	0.000000
2987.324260	14582.000000	0.000000
2987.324270	15014.000000	0.000000
2987.324070	14876.000000	0.000000
2987.324240	15411.000000	0.000000
2987.324020	15248.000000	0.000000
2987.324130	15363.000000	0.000000
2987.324320	15939.000000	0.000000
2987.324490	16111.000000	0.000000
2987.324340	16966.000000	0.000000
2987.324510	15961.000000	0.000000
2987.324350	16883.000000	0.000000
2987.324490	16843.000000	0.000000
2987.324640	16688.000000	0.000000
2987.324400	17312.000000	0.000000
2987.324520	17428.000000	0.000000
2987.324460	17404.000000	0.000000
2987.324570	17415.000000	0.000000
2987.324650	17335.000000	0.000000
2987.324550	17547.000000	0.000000
2987.324670	17775.000000	0.000000
2987.324670	17511.000000	0.000000
2987.324680	17418.000000	0.000000
2987.324580	16875.000000	0.000000
2987.324620	17423.000000	0.000000
2987.324680	17685.000000	0.000000
2987.324750	17228.000000	0.000000
2987.324930	17633.000000	0.000000
2987.324830	17510.000000	0.000000
2987.324770	17760.000000	0.000000
2987.324710	17990.000000	0.000000
2987.324780	17804.000000	0.000000
2987.325040	17186.000000	0.000000
2987.325030	17512.000000	0.000000
2987.325010	17561.000000	0.000000
2987.325010	17092.000000	0.000000
2987.325120	17337.000000	0.000000
2987.324980	17684.000000	0.000000
2987.325030	17141.000000	0.000000
2987.324970	17097.000000	0.000000
2987.325040	17282.000000	0.000000
2987.325110	17185.000000	0.000000
2987.325230	16934.000000	0.000000
2987.325290	16929.000000	0.000000
2987.325130	17496.000000	0.000000
2987.325200	16412.000000	0.000000
2987.325240	16277.000000	0.000000
2987.325160	16002.000000	0.000000
2987.325450	15869.000000	0.000000
2987.325370	15557.000000	0.000000
2987.325370	15782.000000	0.000000
2987.325340	15937.000000	0.000000
2987.325320	16386.000000	0.000000
2987.325140	15179.000000	0.000000
2987.325390	15284.000000	0.000000
2987.325450	14547.000000	0.000000
2987.325490	14339.000000	0.000000
2987.325520	14498.000000	0.000000
2987.325630	13095.000000	0.000000
2987.325530	13555.000000	0.000000
2987.325550	13981.000000	0.000000
2987.325420	14595.000000	0.000000
2987.325670	13542.000000	0.000000
2987.325540	13595.000000	0.000000
2987.325430	13900.000000	0.000000
2987.325670	11905.000000	0.000000
2987.325770	10532.000000	0.000000
2987.326010	9934.000000	0.000000
2987.325950	9103.000000	0.000000
2987.325910	9571.000000	0.000000
2987.325950	9285.000000	0.000000
2987.326030	11807.000000	0.000000
2987.325840	11122.000000	0.000000
2987.325820	10063.000000	0.000000
2987.325840	9353.000000	0.000000
2987.325840	8062.000000	0.000000
2987.326010	6589.000000	0.000000
2987.326070	6381.000000	0.000000
2987.326060	6147.000000	0.000000
2987.326130	8104.000000	0.000000
2987.325990	6534.000000	0.000000
2987.326160	5217.000000	0.000000
2987.326190	4847.000000	0.000000
2987.326220	4863.000000	0.000000
2987.326130	5169.000000	0.000000
2987.326130	5292.000000	0.000000
2987.326130	5206.000000	0.000000
2987.326170	5186.000000	0.000000
2987.326040	5377.000000	0.000000
2987.326200	5506.000000	0.000000
2987.326160	5907.000000	0.000000
2987.326140	5552.000000	0.000000
2987.326160	4944.000000	0.000000
2987.326070	4183.000000	0.000000
2987.326250	3953.000000	0.000000
2987.326360	3340.000000	0.000000
2987.326250	3007.000000	0.000000
2987.326430	2799.000000	0.000000
2987.326560	2502.000000	0.000000
2987.326510	2474.000000	0.000000
2987.326520	3444.000000	0.000000
2987.326330	2959.000000	0.000000
2987.326610	2393.000000	0.000000
2987.326590	2091.000000	0.000000
2987.326500	1943.000000	0.000000
2987.326780	1843.000000	0.000000
2987.326860	2466.000000	0.000000
2987.326630	2504.000000	0.000000
2987.326540	2423.000000	0.000000
2987.326760	1968.000000	0.000000
2987.326760	1813.000000	0.000000
2987.326930	1920.000000	0.000000
2987.326910	2123.000000	0.000000
2987.326770	1895.000000	0.000000
2987.326840	1809.000000	0.000000
2987.327080	1562.000000	0.000000
2987.327060	1672.000000	0.000000
2987.327080	1606.000000	0.000000
2987.326990	1738.000000	0.000000
2987.327000	1748.000000	0.000000
2987.326970	1645.000000	0.000000
2987.327050	1680.000000	0.000000
2987.326800	1639.000000	0.000000
2987.326990	1726.000000	0.000000
2987.326910	1560.000000	0.000000
2987.327050	1645.000000	0.000000
2987.326990	1720.000000	0.000000
2987.327110	1529.000000	0.000000
2987.327180	1596.000000	0.000000
2987.327120	1532.000000	0.000000
2987.327290	1455.000000	0.000000
2987.327400	1608.000000	0.000000
2987.327320	1649.000000	0.000000
2987.327250	1488.000000	0.000000
2987.327170	1507.000000	0.000000
2987.327290	1514.000000	0.000000
2987.327380	1517.000000	0.000000
2987.327510	1489.000000	0.000000
2987.327440	1499.000000	0.000000
2987.327520	1519.000000	0.000000
2987.327630	1485.000000	0.000000
2987.327550	1514.000000	0.000000
2987.327520	1546.000000	0.000000
2987.327440	1531.000000	0.000000
2987.327380	1525.000000	0.000000
2987.327570	1466.000000	0.000000
2987.327480	1618.000000	0.000000
2987.327580	1567.000000	0.000000
2987.327630	1465.000000	0.000000
2987.327720	1396.000000	0.000000
2987.327640	1402.000000	0.000000
2987.327720	1436.000000	0.000000
2987.327800	1501.000000	0.000000
2987.327760	1639.000000	0.000000
2987.327780	1510.000000	0.000000
2987.327880	1513.000000	0.000000
2987.327950	1470.000000	0.000000
2987.327960	1548.000000	0.000000
2987.328070	1418.000000	0.000000
2987.328010	1534.000000	0.000000
2987.328020	1461.000000	0.000000
2987.328120	1435.000000	0.000000
2987.328230	1575.000000	0.000000
2987.328090	1533.000000	0.000000
2987.328070	1439.000000	0.000000
2987.328100	1463.000000	0.000000
2987.327990	1553.000000	0.000000
2987.328080	1479.000000	0.000000
2987.328120	1407.000000	0.000000
2987.328190	1545.000000	0.000000
2987.328170	1357.000000	0.000000
2987.328140	1501.000000	0.000000
2987.328200	1536.000000	0.000000
2987.328180	1535.000000	0.000000
2987.328250	1450.000000	0.000000
2987.328280	1473.000000	0.000000
2987.328350	1464.000000	0.000000
2987.328500	1377.000000	0.000000
2987.328440	1451.000000	0.000000
2987.328290	1547.000000	0.000000
2987.328550	1502.000000	0.000000
2987.328580	1489.000000	0.000000
2987.328620	1518.000000	0.000000
2987.328650	1467.000000	0.000000
2987.328630	1364.000000	0.000000
2987.328750	1502.000000	0.000000
2987.328500	1392.000000	0.000000
2987.328700	1561.000000	0.000000
2987.328630	1493.000000	0.000000
2987.328750	1469.000000	0.000000
2987.328730	1501.000000	0.000000
2987.328720	1505.000000	0.000000
2987.328800	1507.000000	0.000000
2987.328930	1520.000000	0.000000
2987.328740	1500.000000	0.000000
2987.328860	1464.000000	0.000000
2987.328990	1500.000000	0.000000
2987.328880	1528.000000	0.000000
2987.329060	1508.000000	0.000000
2987.328670	1350.000000	0.000000
2987.328970	1520.000000	0.000000
2987.329020	1549.000000	0.000000
2987.328950	1461.000000	0.000000
2987.328970	1577.000000	0.000000
2987.329010	1574.000000	0.000000
2987.328990	1553.000000	0.000000
2987.328950	1500.000000	0.000000
2987.329010	1458.000000	0.000000
2987.328950	1376.000000	0.000000
2987.329150	1535.000000	0.000000
2987.329110	1536.000000	0.000000
2987.329240	1392.000000	0.000000
2987.329240	1428.000000	0.000000
2987.329390	1525.000000	0.000000
2987.329220	1473.000000	0.000000
2987.329350	1481.000000	0.000000
2987.329420	1482.000000	0.000000
2987.329420	1498.000000	0.000000
2987.329630	1468.000000	0.000000
2987.329500	1505.000000	0.000000
2987.329630	1475.000000	0.000000
2987.329790	1528.000000	0.000000
2987.329780	1511.000000	0.000000
2987.329620	1436.000000	0.000000
2987.329930	1467.000000	0.000000
2987.329850	1599.000000	0.000000
2987.330070	1478.000000	0.000000
2987.329840	1469.000000	0.000000
2987.330200	1408.000000	0.000000
2987.330000	1453.000000	0.000000
2987.330150	1474.000000	0.000000
2987.330010	1528.000000	0.000000
# pressure main : 1.1E-8
# pressure source: 1.1E-8
# temp [K] : 3.98
# cycle time [ms] : 0
# trap time [ms]: 600
2985.220630	1301.000000	0.000000
2985.220590	1476.000000	0.000000
2985.220580	1487.000000	0.000000
2985.220400	1517.000000	0.000000
2985.220720	1397.000000	0.000000
2985.220690	1570.000000	0.000000
2985.220990	1442.000000	0.000000
2985.220990	1554.000000	0.000000
2985.220720	1508.000000	0.000000
2985.220870	1461.000000	0.000000
2985.221040	1548.000000	0.000000
2985.221150	1456.000000	0.000000
2985.221220	1432.000000	0.000000
2985.221110	1464.000000	0.000000
2985.221200	1542.000000	0.000000
2985.221260	1459.000000	0.000000
2985.221300	1502.000000	0.000000
2985.221500	1538.000000	0.000000
2985.221480	1487.000000	0.000000
2985.221530	1527.000000	0.000000
2985.221470	1344.000000	0.000000
2985.221370	1527.000000	0.000000
2985.221550	1523.000000	0.000000
2985.221770	1443.000000	0.000000
2985.221820	1574.000000	0.000000
2985.221620	1416.000000	0.000000
2985.221760	1473.000000	0.000000
2985.221770	1437.000000	0.000000
2985.221920	1558.000000	0.000000
2985.221870	1513.000000	0.000000
2985.221960	1450.000000	0.000000
2985.221870	1534.000000	0.000000
2985.221900	1524.000000	0.000000
2985.221920	1331.000000	0.000000
2985.222130	1512.000000	0.000000
2985.221990	1478.000000	0.000000
2985.222080	1697.000000	0.000000
2985.222220	1435.000000	0.000000
2985.222110	1408.000000	0.000000
2985.222320	1604.000000	0.000000
2985.222500	1562.000000	0.000000
2985.222220	1509.000000	0.000000
2985.222540	1575.000000	0.000000
2985.222300	1604.000000	0.000000
2985.222360	1505.000000	0.000000
2985.222490	1458.000000	0.000000
2985.222420	1546.000000	0.000000
2985.222540	1514.000000	0.000000
2985.222320	1517.000000	0.000000
2985.222560	1513.000000	0.000000
2985.222610	1461.000000	0.000000
2985.222620	1557.000000	0.000000
2985.222800	1567.000000	0.000000
2985.222780	1452.000000	0.000000
2985.222900	1516.000000	0.000000
2985.222790	1509.000000	0.000000
2985.222860	1497.000000	0.000000
2985.222650	1397.000000	0.000000
2985.222930	1487.000000	0.000000
2985.223070	1502.000000	0.000000
2985.223140	1613.000000	0.000000
2985.222940	1497.000000	0.000000
2985.223050	1509.000000	0.000000
2985.223150	1479.000000	0.000000
2985.223160	1489.000000	0.000000
2985.223210	1509.000000	0.000000
2985.223140	1482.000000	0.000000
2985.223140	1479.000000	0.000000
2985.223180	1538.000000	0.000000
2985.223210	1524.000000	0.000000
2985.223220	1500.000000	0.000000
2985.223350	1387.000000	0.000000
2985.223470	1570.000000	0.000000
2985.223280	1548.000000	0.000000
2985.223420	1555.000000	0.000000
2985.223420	1473.000000	0.000000
2985.223380	1632.000000	0.000000
2985.223520	1556.000000	0.000000
2985.223560	1560.000000	0.000000
2985.223510	1540.000000	0.000000
2985.223610	1554.000000	0.000000
2985.223640	1519.000000	0.000000
2985.223630	1441.000000	0.000000
2985.223790	1493.000000	0.000000
2985.223460	1634.000000	0.000000
2985.223620	1550.000000	0.000000
2985.223620	1503.000000	0.000000
2985.223930	1634.000000	0.000000
2985.223710	1577.000000	0.000000
2985.223870	1462.000000	0.000000
2985.223760	1484.000000	0.000000
2985.223690	1627.000000	0.000000
2985.223630	1603.000000	0.000000
2985.223810	1497.000000	0.000000
2985.223690	1610.000000	0.000000
2985.223990	1549.000000	0.000000
2985.224210	1538.000000	0.000000
2985.223950	1524.000000	0.000000
2985.224110	1634.000000	0.000000
2985.224040	1609.000000	0.000000
2985.223980	1612.000000	0.000000
2985.224000	1652.000000	0.000000
2985.224010	1631.000000	0.000000
2985.224070	1548.000000	0.000000
2985.223920	1626.000000	0.000000
2985.223970	1636.000000	0.000000
2985.224000	1772.000000	0.000000
2985.224110	1621.000000	0.000000
2985.224080	1621.000000	0.000000
2985.224160	1756.000000	0.000000
2985.224090	1647.000000	0.000000
2985.224090	1743.000000	0.000000
2985.224350	1762.000000	0.000000
2985.224210	1683.000000	0.000000
2985.224230	1696.000000	0.000000
2985.224300	2068.000000	0.000000
2985.224310	1905.000000	0.000000
2985.224450	2008.000000	0.000000
2985.224470	1945.000000	0.000000
2985.224370	2050.000000	0.000000
2985.224310	2190.000000	0.000000
2985.224630	2426.000000	0.000000
2985.224590	2642.000000	0.000000
2985.224710	2599.000000	0.000000
2985.224730	2585.000000	0.000000
2985.224680	2837.000000	0.000000
2985.224770	2895.000000	0.000000
2985.224780	3193.000000	0.000000
2985.224880	3280.000000	0.000000
2985.224880	3475.000000	0.000000
2985.224820	3729.000000	0.000000
2985.224950	3575.000000	0.000000
2985.225010	4154.000000	0.000000
2985.224920	4830.000000	0.000000
2985.225020	5931.000000	0.000000
2985.225160	6205.000000	0.000000
2985.225400	6691.000000	0.000000
2985.225420	7293.000000	0.000000
2985.225330	7098.000000	0.000000
2985.225480	8019.000000	0.000000
2985.225300	8779.000000	0.000000
2985.225430	8485.000000	0.000000
2985.225500	8529.000000	0.000000
2985.225640	8928.000000	0.000000
2985.225540	9016.000000	0.000000
2985.225510	9216.000000	0.000000
2985.225470	9365.000000	0.000000
2985.225590	9518.000000	0.000000
2985.225590	10013.000000	0.000000
2985.225640	9948.000000	0.000000
2985.225720	10026.000000	0.000000
2985.225710	10355.000000	0.000000
2985.225540	10613.000000	0.000000
2985.225900	11055.000000	0.000000
2985.225780	10555.000000	0.000000
2985.225710	9667.000000	0.000000
2985.225540	9407.000000	0.000000
2985.225610	10059.000000	0.000000
2985.225610	9989.000000	0.000000
2985.225710	10609.000000	0.000000
2985.225670	10408.000000	0.000000
2985.225670	10950.000000	0.000000
2985.225880	11403.000000	0.000000
2985.225980	11966.000000	0.000000
2985.225990	12025.000000	0.000000
2985.226100	12216.000000	0.000000
2985.226030	12002.000000	0.000000
2985.226100	11864.000000	0.000000
2985.226090	12593.000000	0.000000
2985.226060	12539.000000	0.000000
2985.226130	12492.000000	0.000000
2985.226430	12268.000000	0.000000
2985.226350	12332.000000	0.000000
2985.226230	12403.000000	0.000000
2985.226280	12192.000000	0.000000
2985.226320	11978.000000	0.000000
2985.226280	12028.000000	0.000000
2985.226180	11798.000000	0.000000
2985.226460	11897.000000	0.000000
2985.226540	12223.000000	0.000000
2985.226540	11868.000000	0.000000
2985.226490	11947.000000	0.000000
2985.226490	12065.000000	0.000000
2985.226570	11760.000000	0.000000
2985.226610	11387.000000	0.000000
2985.226680	11587.000000	0.000000
2985.226620	11138.000000	0.000000
2985.226730	11081.000000	0.000000
2985.226700	10721.000000	0.000000
2985.226780	10353.000000	0.000000
2985.226830	10059.000000	0.000000
2985.226770	8884.000000	0.000000
2985.226960	9087.000000	0.000000
2985.227020	8973.000000	0.000000
2985.227050	8763.000000	0.000000
2985.227000	7961.000000	0.000000
2985.227110	7425.000000	0.000000
2985.227130	7256.000000	0.000000
2985.227390	7151.000000	0.000000
2985.227070	6669.000000	0.000000
2985.227250	6418.000000	0.000000
2985.227180	6145.000000	0.000000
2985.227310	6393.000000	0.000000
2985.227340	6131.000000	0.000000
2985.227230	6038.000000	0.000000
2985.227250	6139.000000	0.000000
2985.227160	5547.000000	0.000000
2985.227400	5380.000000	0.000000
2985.227520	5375.000000	0.000000
2985.227280	5134.000000	0.000000
2985.227550	4382.000000	0.000000
2985.227470	4186.000000	0.000000
2985.227350	3994.000000	0.000000
2985.227560	3765.000000	0.000000
2985.227560	3496.000000	0.000000
2985.227590	3315.000000	0.000000
2985.227670	3170.000000	0.000000
2985.227680	3221.000000	0.000000
2985.227750	3105.000000	0.000000
2985.227900	2838.000000	0.000000
2985.227810	2708.000000	0.000000
2985.227980	2463.000000	0.000000
2985.228140	2525.000000	0.000000
2985.227820	2463.000000	0.000000
2985.227980	2485.000000	0.000000
2985.228100	2469.000000	0.000000
2985.228060	2458.000000	0.000000
2985.228250	2460.000000	0.000000
2985.228200	2523.000000	0.000000
2985.228040	2285.000000	0.000000
2985.228160	2628.000000	0.000000
2985.228160	2835.000000	0.000000
2985.228360	3005.000000	0.000000
2985.228300	3027.000000	0.000000
2985.228430	2893.000000	0.000000
2985.228340	2874.000000	0.000000
2985.228380	3004.000000	0.000000
2985.228300	3491.000000	0.000000
2985.228510	3623.000000	0.000000
2985.228570	3791.000000	0.000000
2985.228620	3945.000000	0.000000
2985.228510	3658.000000	0.000000
2985.228490	4223.000000	0.000000
2985.228500	4263.000000	0.000000
2985.228640	4663.000000	0.000000
2985.228700	4817.000000	0.000000
2985.228560	5290.000000	0.000000
2985.228760	6005.000000	0.000000
2985.228760	6655.000000	0.000000
2985.228760	7117.000000	0.000000
2985.228740	6989.000000	0.000000
2985.228760	6897.000000	0.000000
2985.228850	7926.000000	0.000000
2985.228970	8333.000000	0.000000
2985.228970	8705.000000	0.000000
2985.229120	9584.000000	0.000000
2985.229160	9588.000000	0.000000
2985.229010	9506.000000	0.000000
2985.229150	10646.000000	0.000000
2985.229020	11121.000000	0.000000
2985.229200	11377.000000	0.000000
2985.229150	11673.000000	0.000000
2985.229160	12085.000000	0.000000
2985.229260	11949.000000	0.000000
2985.229180	12270.000000	0.000000
2985.229160	12398.000000	0.000000
2985.229170	12160.000000	0.000000
2985.229440	12779.000000	0.000000
2985.229240	13460.000000	0.000000
2985.229290	13778.000000	0.000000
2985.229390	13762.000000	0.000000
2985.229470	14010.000000	0.000000
2985.229500	14381.000000	0.000000
2985.229560	14295.000000	0.000000
2985.229560	14656.000000	0.000000
2985.229420	14873.000000	0.000000
2985.229500	15621.000000	0.000000
2985.229660	15581.000000	0.000000
2985.229650	15756.000000	0.000000
2985.229870	16045.000000	0.000000
2985.229710	16050.000000	0.000000
2985.229960	15924.000000	0.000000
2985.229900	15938.000000	0.000000
2985.229910	16536.000000	0.000000
2985.229910	16411.000000	0.000000
2985.229920	15920.000000	0.000000
2985.230210	16465.000000	0.000000
2985.230010	16404.000000	0.000000
2985.230220	16236.000000	0.000000
2985.230290	16233.000000	0.000000
2985.230280	15902.000000	0.000000
2985.230180	15902.000000	0.000000
2985.230360	15813.000000	0.000000
2985.230390	15836.000000	0.000000
2985.230470	15539.000000	0.000000
2985.230390	15119.000000	0.000000
2985.230560	14820.000000	0.000000
2985.230820	14731.000000	0.000000
2985.230570	14954.000000	0.000000
2985.230500	14741.000000	0.000000
2985.230720	14607.000000	0.000000
2985.230560	13846.000000	0.000000
2985.230690	13780.000000	0.000000
2985.230840	13462.000000	0.000000
2985.230870	12684.000000	0.000000
2985.230990	12461.000000	0.000000
2985.230830	11943.000000	0.000000
2985.230850	11579.000000	0.000000
2985.230910	11519.000000	0.000000
2985.230990	10831.000000	0.000000
2985.230920	10923.000000	0.000000
2985.231020	9893.000000	0.000000
2985.231030	9785.000000	0.000000
2985.231060	8885.000000	0.000000
2985.231120	8632.000000	0.000000
2985.231040	8185.000000	0.000000
2985.231260	7453.000000	0.000000
2985.231170	6940.000000	0.000000
2985.231170	6484.000000	0.000000
2985.231310	5902.000000	0.000000
2985.231300	5694.000000	0.000000
2985.231450	5623.000000	0.000000
2985.231420	4973.000000	0.000000
2985.231440	4791.000000	0.000000
2985.231660	4196.000000	0.000000
2985.231620	4428.000000	0.000000
2985.231550	3956.000000	0.000000
2985.231630	3656.000000	0.000000
2985.231510	3487.000000	0.000000
2985.231650	3191.000000	0.000000
2985.231760	3055.000000	0.000000
2985.231840	2882.000000	0.000000
2985.231760	2876.000000	0.000000
2985.231920	2697.000000	0.000000
2985.231740	2556.000000	0.000000
2985.231840	2425.000000	0.000000
2985.232040	2519.000000	0.000000
2985.232100	2205.000000	0.000000
2985.232140	2154.000000	0.000000
2985.232060	2236.000000	0.000000
2985.232110	2138.000000	0.000000
2985.232050	2003.000000	0.000000
2985.232120	2018.000000	0.000000
2985.232140	1838.000000	0.000000
2985.232300	1949.000000	0.000000
2985.232190	1763.000000	0.000000
2985.232120	1766.000000	0.000000
2985.232090	1597.000000	0.000000
2985.232410	1668.000000	0.000000
2985.232470	1748.000000	0.000000
2985.232220	1699.000000	0.000000
2985.232240	1679.000000	0.000000
2985.232490	1675.000000	0.000000
2985.232440	1659.000000	0.000000
2985.232400	1695.000000	0.000000
2985.232400	1658.000000	0.000000
2985.232450	1676.000000	0.000000
2985.232530	1567.000000	0.000000
2985.232580	1586.000000	0.000000
2985.232470	1560.000000	0.000000
2985.232380	1654.000000	0.000000
2985.232670	1601.000000	0.000000
2985.232620	1471.000000	0.000000
2985.232700	1702.000000	0.000000
2985.232830	1568.000000	0.000000
2985.232710	1624.000000	0.000000
2985.232920	1536.000000	0.000000
2985.232830	1637.000000	0.000000
2985.232660	1547.000000	0.000000
2985.232840	1546.000000	0.000000
2985.232900	1595.000000	0.000000
2985.233000	1487.000000	0.000000
2985.233210	1557.000000	0.000000
2985.233140	1481.000000	0.000000
2985.232960	1526.000000	0.000000
2985.232980	1613.000000	0.000000
2985.233210	1735.000000	0.000000
2985.233170	1548.000000	0.000000
2985.233180	1651.000000	0.000000
2985.233250	1550.000000	0.000000
2985.233270	1587.000000	0.000000
2985.233290	1541.000000	0.000000
2985.233390	1617.000000	0.000000
2985.233370	1509.000000	0.000000
2985.233400	1568.000000	0.000000
2985.233650	1636.000000	0.000000
2985.233550	1659.000000	0.000000
2985.233640	1537.000000	0.000000
2985.233680	1577.000000	0.000000
2985.233680	1662.000000	0.000000
2985.233770	1578.000000	0.000000
2985.233900	1625.000000	0.000000
2985.233940	1613.000000	0.000000
2985.233950	1509.000000	0.000000
2985.233880	1605.000000	0.000000
2985.233960	1508.000000	0.000000
2985.233940	1642.000000	0.000000
2985.234050	1611.000000	0.000000
2985.234110	1517.000000	0.000000
2985.234050	1609.000000	0.000000
2985.234170	1528.000000	0.000000
2985.234190	1507.000000	0.000000
2985.234370	1523.000000	0.000000
2985.234260	1569.000000	0.000000
2985.234420	1525.000000	0.000000
2985.234240	1653.000000	0.000000
2985.234420	1635.000000	0.000000
2985.234370	1551.000000	0.000000
2985.234520	1617.000000	0.000000
2985.234520	1551.000000	0.000000
2985.234570	1613.000000	0.000000
2985.234690	1530.000000	0.000000
2985.234660	1660.000000	0.000000
2985.234710	1573.000000	0.000000
2985.234870	1658.000000	0.000000
2985.234920	1569.000000	0.000000
2985.234830	1591.000000	0.000000
2985.234970	1549.000000	0.000000
2985.234900	1703.000000	0.000000
2985.234970	1757.000000	0.000000
2985.234810	1657.000000	0.000000
2985.234990	1525.000000	0.000000
2985.235100	1646.000000	0.000000
2985.235080	1531.000000	0.000000
2985.235070	1562.000000	0.000000
2985.235040	1608.000000	0.000000
2985.235170	1648.000000	0.000000
2985.235250	1679.000000	0.000000
2985.235270	1649.000000	0.000000
2985.235300	1634.000000	0.000000
2985.235190	1637.000000	0.000000
2985.235330	1534.000000	0.000000
2985.235390	1535.000000	0.000000
2985.235450	1609.000000	0.000000
2985.235550	1514.000000	0.000000
2985.235500	1505.000000	0.000000
2985.235370	1570.000000	0.000000
2985.235580	1698.000000	0.000000
2985.235580	1720.000000	0.000000
2985.235790	1641.000000	0.000000
# pressure main : 1.1E-8
# pressure source: 1.1E-8
# temp [K] : 3.82
# cycle time [ms] : 0
# trap time [ms]: 600
2921.883060	1582.000000	0.000000
2921.882870	1431.000000	0.000000
2921.883210	1566.000000	0.000000
2921.883270	1745.000000	0.000000
2921.883400	1491.000000	0.000000
2921.883390	1675.000000	0.000000
2921.883480	1538.000000	0.000000
2921.883420	1653.000000	0.000000
2921.883690	1652.000000	0.000000
2921.883690	1648.000000	0.000000
2921.883650	1503.000000	0.000000
2921.884040	1593.000000	0.000000
2921.883940	1392.000000	0.000000
2921.883950	1657.000000	0.000000
2921.884070	1635.000000	0.000000
2921.884050	1669.000000	0.000000
2921.884050	1611.000000	0.000000
2921.884190	1503.000000	0.000000
2921.884450	1701.000000	0.000000
2921.884490	1674.000000	0.000000
2921.884520	1560.000000	0.000000
2921.884490	1594.000000	0.000000
2921.884640	1704.000000	0.000000
2921.884580	1653.000000	0.000000
2921.884670	1564.000000	0.000000
2921.884520	1638.000000	0.000000
2921.884770	1649.000000	0.000000
2921.884860	1636.000000	0.000000
2921.885000	1600.000000	0.000000
2921.885050	1576.000000	0.000000
2921.885210	1558.000000	0.000000
2921.885110	1589.000000	0.000000
2921.885230	1639.000000	0.000000
2921.885140	1583.000000	0.000000
2921.885360	1558.000000	0.000000
2921.885530	1550.000000	0.000000
2921.885430	1614.000000	0.000000
2921.885400	1582.000000	0.000000
2921.885510	1549.000000	0.000000
2921.885690	1584.000000	0.000000
2921.885750	1618.000000	0.000000
2921.885740	1591.000000	0.000000
2921.885890	1629.000000	0.000000
2921.885970	1568.000000	0.000000
2921.885950	1597.000000	0.000000
2921.885940	1652.000000	0.000000
2921.885920	1548.000000	0.000000
2921.886050	1636.000000	0.000000
2921.886100	1637.000000	0.000000
2921.886180	1554.000000	0.000000
2921.886500	1611.000000	0.000000
2921.886490	1644.000000	0.000000
2921.886480	1668.000000	0.000000
2921.886640	1569.000000	0.000000
2921.886570	1666.000000	0.000000
2921.886490	1577.000000	0.000000
2921.886640	1577.000000	0.000000
2921.886730	1560.000000	0.000000
2921.886840	1500.000000	0.000000
2921.886900	1676.000000	0.000000
2921.886870	1560.000000	0.000000
2921.886940	1637.000000	0.000000
2921.886980	1647.000000	0.000000
2921.887140	1701.000000	0.000000
2921.887220	1586.000000	0.000000
2921.887260	1611.000000	0.000000
2921.887250	1681.000000	0.000000
2921.887340	1726.000000	0.000000
2921.887420	1593.000000	0.000000
2921.887350	1690.000000	0.000000
2921.887240	1503.000000	0.000000
2921.887590	1542.000000	0.000000
2921.887500	1716.000000	0.000000
2921.887710	1624.000000	0.000000
2921.887650	1541.000000	0.000000
2921.887680	1581.000000	0.000000
2921.887900	1636.000000	0.000000
2921.887800	1599.000000	0.000000
2921.887960	1626.000000	0.000000
2921.888030	1552.000000	0.000000
2921.888220	1511.000000	0.000000
2921.888060	1581.000000	0.000000
2921.888190	1582.000000	0.000000
2921.888230	1794.000000	0.000000
2921.888470	1602.000000	0.000000
2921.888470	1548.000000	0.000000
2921.888470	1591.000000	0.000000
2921.888520	1574.000000	0.000000
2921.888570	1619.000000	0.000000
2921.888730	1573.000000	0.000000
2921.888580	1570.000000	0.000000
2921.888650	1669.000000	0.000000
2921.888870	1601.000000	0.000000
2921.888950	1571.000000	0.000000
2921.888820	1574.000000	0.000000
2921.888920	1516.000000	0.000000
2921.888910	1637.000000	0.000000
2921.889060	1605.000000	0.000000
2921.888860	1627.000000	0.000000
2921.889110	1660.000000	0.000000
2921.889340	1592.000000	0.000000
2921.889200	1463.000000	0.000000
2921.889380	1545.000000	0.000000
2921.889370	1637.000000	0.000000
2921.889390	1650.000000	0.000000
2921.889420	1567.000000	0.000000
2921.889520	1685.000000	0.000000
2921.889700	1542.000000	0.000000
2921.889660	1636.000000	0.000000
2921.889610	1610.000000	0.000000
2921.889680	1563.000000	0.000000
2921.889790	1599.000000	0.000000
2921.889920	1556.000000	0.000000
2921.890130	1577.000000	0.000000
2921.890000	1632.000000	0.000000
2921.890080	1637.000000	0.000000
2921.890170	1615.000000	0.000000
2921.890290	1604.000000	0.000000
2921.890130	1604.000000	0.000000
2921.890280	1717.000000	0.000000
2921.890360	1600.000000	0.000000
2921.890370	1734.000000	0.000000
2921.890390	1741.000000	0.000000
2921.890510	1607.000000	0.000000
2921.890530	1719.000000	0.000000
2921.890280	1656.000000	0.000000
2921.890680	1762.000000	0.000000
2921.890660	1759.000000	0.000000
2921.890610	1733.000000	0.000000
2921.890830	1704.000000	0.000000
2921.890770	1777.000000	0.000000
2921.890620	1844.000000	0.000000
2921.890800	1756.000000	0.000000
2921.890820	1791.000000	0.000000
2921.891070	1889.000000	0.000000
2921.890900	1896.000000	0.000000
2921.891090	2008.000000	0.000000
2921.891050	1916.000000	0.000000
2921.891160	2016.000000	0.000000
2921.891190	1881.000000	0.000000
2921.890990	1944.000000	0.000000
2921.891180	1951.000000	0.000000
2921.891190	2044.000000	0.000000
2921.891460	2000.000000	0.000000
2921.891580	2229.000000	0.000000
2921.891460	2111.000000	0.000000
2921.891540	2143.000000	0.000000
2921.891510	2156.000000	0.000000
2921.891640	2127.000000	0.000000
2921.891630	2206.000000	0.000000
2921.891610	2142.000000	0.000000
2921.891670	2241.000000	0.000000
2921.891800	2224.000000	0.000000
2921.891980	2207.000000	0.000000
2921.892110	2212.000000	0.000000
2921.892070	2297.000000	0.000000
2921.892000	2264.000000	0.000000
2921.892140	2249.000000	0.000000
2921.892060	2256.000000	0.000000
2921.892180	2329.000000	0.000000
2921.892120	2259.000000	0.000000
2921.892410	2229.000000	0.000000
2921.892310	2314.000000	0.000000
2921.892450	2302.000000	0.000000
2921.892430	2294.000000	0.000000
2921.892560	2324.000000	0.000000
2921.892600	2317.000000	0.000000
2921.892650	2348.000000	0.000000
2921.892520	2278.000000	0.000000
2921.892760	2261.000000	0.000000
2921.892560	2311.000000	0.000000
2921.892690	2227.000000	0.000000
2921.892700	2025.000000	0.000000
2921.892740	2162.000000	0.000000
2921.892830	2072.000000	0.000000
2921.892860	2113.000000	0.000000
2921.892940	2093.000000	0.000000
2921.893180	1927.000000	0.000000
2921.893120	2119.000000	0.000000
2921.893100	1983.000000	0.000000
2921.892970	1968.000000	0.000000
2921.893210	1923.000000	0.000000
2921.893230	1943.000000	0.000000
2921.893190	1882.000000	0.000000
2921.893280	1973.000000	0.000000
2921.893150	1920.000000	0.000000
2921.893430	1786.000000	0.000000
2921.893530	1813.000000	0.000000
2921.893470	1910.000000	0.000000
2921.893650	1748.000000	0.000000
2921.893530	1779.000000	0.000000
2921.893640	1880.000000	0.000000
2921.893800	1780.000000	0.000000
2921.893540	1709.000000	0.000000
2921.893750	1753.000000	0.000000
2921.893630	1705.000000	0.000000
2921.893760	1761.000000	0.000000
2921.893970	1737.000000	0.000000
2921.893860	1791.000000	0.000000
2921.893810	1715.000000	0.000000
2921.893870	1719.000000	0.000000
2921.894010	1766.000000	0.000000
2921.893920	1562.000000	0.000000
2921.894170	1738.000000	0.000000
2921.894230	1559.000000	0.000000
2921.894280	1670.000000	0.000000
2921.894320	1662.000000	0.000000
2921.894380	1563.000000	0.000000
2921.894300	1645.000000	0.000000
2921.894280	1834.000000	0.000000
2921.894310	1684.000000	0.000000
2921.894510	1737.000000	0.000000
2921.894480	1653.000000	0.000000
2921.894560	1715.000000	0.000000
2921.894510	1658.000000	0.000000
2921.894560	1671.000000	0.000000
2921.894600	1614.000000	0.000000
2921.894820	1663.000000	0.000000
2921.894650	1822.000000	0.000000
2921.894880	1705.000000	0.000000
2921.894770	1655.000000	0.000000
2921.894900	1775.000000	0.000000
2921.895070	1725.000000	0.000000
2921.895190	1701.000000	0.000000
2921.895040	1740.000000	0.000000
2921.895290	1856.000000	0.000000
2921.895180	1668.000000	0.000000
2921.895310	1935.000000	0.000000
2921.895170	1903.000000	0.000000
2921.895350	1836.000000	0.000000
2921.895440	1719.000000	0.000000
2921.895100	1867.000000	0.000000
2921.895110	1825.000000	0.000000
2921.895360	1868.000000	0.000000
2921.895420	1841.000000	0.000000
2921.895420	1904.000000	0.000000
2921.895530	1925.000000	0.000000
2921.895500	1844.000000	0.000000
2921.895450	1925.000000	0.000000
2921.895450	1845.000000	0.000000
2921.895580	2016.000000	0.000000
2921.895630	1932.000000	0.000000
2921.895600	1973.000000	0.000000
2921.895470	1931.000000	0.000000
2921.895600	1850.000000	0.000000
2921.895710	1983.000000	0.000000
2921.895780	2084.000000	0.000000
2921.895640	2163.000000	0.000000
2921.895830	2063.000000	0.000000
2921.896060	2166.000000	0.000000
2921.896200	1983.000000	0.000000
2921.896380	2042.000000	0.000000
2921.896150	2180.000000	0.000000
2921.896330	2087.000000	0.000000
2921.896130	2092.000000	0.000000
2921.896050	1969.000000	0.000000
2921.896150	1966.000000	0.000000
2921.896260	2117.000000	0.000000
2921.896290	2089.000000	0.000000
2921.896310	2073.000000	0.000000
2921.896350	1949.000000	0.000000
2921.896570	1988.000000	0.000000
2921.896550	1947.000000	0.000000
2921.896570	2033.000000	0.000000
2921.896770	1994.000000	0.000000
2921.896870	1923.000000	0.000000
2921.896650	1964.000000	0.000000
2921.896620	1963.000000	0.000000
2921.896850	1974.000000	0.000000
2921.896860	1957.000000	0.000000
2921.896900	1874.000000	0.000000
2921.897040	1894.000000	0.000000
2921.897010	1818.000000	0.000000
2921.897180	1891.000000	0.000000
2921.897100	1873.000000	0.000000
2921.897180	1797.000000	0.000000
2921.897220	1880.000000	0.000000
2921.897270	1967.000000	0.000000
2921.897150	1765.000000	0.000000
2921.897260	1752.000000	0.000000
2921.897210	1880.000000	0.000000
2921.897390	1753.000000	0.000000
2921.897420	1912.000000	0.000000
2921.897420	1871.000000	0.000000
2921.897630	1657.000000	0.000000
2921.897580	1674.000000	0.000000
2921.897850	1709.000000	0.000000
2921.897570	1703.000000	0.000000
2921.897760	1715.000000	0.000000
2921.897840	1672.000000	0.000000
2921.897850	1672.000000	0.000000
2921.897940	1755.000000	0.000000
2921.897940	1627.000000	0.000000
2921.897750	1803.000000	0.000000
2921.897870	1533.000000	0.000000
2921.897910	1727.000000	0.000000
2921.898000	1799.000000	0.000000
2921.898070	1642.000000	0.000000
2921.898030	1574.000000	0.000000
2921.898110	1634.000000	0.000000
2921.898240	1661.000000	0.000000
2921.898100	1627.000000	0.000000
2921.898300	1663.000000	0.000000
2921.898150	1614.000000	0.000000
2921.898240	1714.000000	0.000000
2921.898200	1646.000000	0.000000
2921.898340	1592.000000	0.000000
2921.898580	1702.000000	0.000000
2921.898700	1750.000000	0.000000
2921.898530	1555.000000	0.000000
2921.898730	1818.000000	0.000000
2921.898720	1660.000000	0.000000
2921.898680	1673.000000	0.000000
2921.898810	1636.000000	0.000000
2921.898710	1660.000000	0.000000
2921.898730	1722.000000	0.000000
2921.898880	1702.000000	0.000000
2921.898860	1655.000000	0.000000
2921.898760	1698.000000	0.000000
2921.898850	1801.000000	0.000000
2921.899050	1759.000000	0.000000
2921.899020	1703.000000	0.000000
2921.899040	1580.000000	0.000000
2921.899070	1613.000000	0.000000
2921.899000	1634.000000	0.000000
2921.899070	1644.000000	0.000000
2921.899140	1633.000000	0.000000
2921.899180	1671.000000	0.000000
2921.899140	1646.000000	0.000000
2921.899300	1511.000000	0.000000
2921.899290	1677.000000	0.000000
2921.899160	1657.000000	0.000000
2921.899330	1702.000000	0.000000
2921.899390	1642.000000	0.000000
2921.899560	1713.000000	0.000000
2921.899720	1698.000000	0.000000
2921.899670	1659.000000	0.000000
2921.899410	1869.000000	0.000000
2921.899560	1624.000000	0.000000
2921.899770	1604.000000	0.000000
2921.899780	1745.000000	0.000000
2921.899970	1678.000000	0.000000
2921.899890	1641.000000	0.000000
2921.899850	1661.000000	0.000000
2921.899930	1643.000000	0.000000
2921.899980	1685.000000	0.000000
2921.899890	1732.000000	0.000000
2921.899910	1705.000000	0.000000
2921.900060	1576.000000	0.000000
2921.899960	1585.000000	0.000000
2921.900180	1724.000000	0.000000
2921.900250	1710.000000	0.000000
2921.900190	1665.000000	0.000000
2921.900270	1709.000000	0.000000
2921.900100	1779.000000	0.000000
2921.900430	1656.000000	0.000000
2921.900490	1695.000000	0.000000
2921.900460	1587.000000	0.000000
2921.900360	1782.000000	0.000000
2921.900410	1681.000000	0.000000
2921.900440	1666.000000	0.000000
2921.900430	1561.000000	0.000000
2921.900660	1710.000000	0.000000
2921.900720	1757.000000	0.000000
2921.900720	1557.000000	0.000000
2921.900670	1707.000000	0.000000
2921.900630	1661.000000	0.000000
2921.900870	1764.000000	0.000000
2921.900870	1690.000000	0.000000
2921.900760	1502.000000	0.000000
2921.900780	1616.000000	0.000000
2921.900820	1607.000000	0.000000
2921.901080	1670.000000	0.000000
2921.901160	1600.000000	0.000000
2921.901020	1677.000000	0.000000
2921.901160	1666.000000	0.000000
2921.901130	1744.000000	0.000000
2921.901430	1633.000000	0.000000
2921.901440	1714.000000	0.000000
2921.901370	1684.000000	0.000000
2921.901340	1647.000000	0.000000
2921.901370	1703.000000	0.000000
2921.901430	1691.000000	0.000000
2921.901670	1718.000000	0.000000
2921.901680	1678.000000	0.000000
2921.901610	1774.000000	0.000000
2921.901680	1645.000000	0.000000
2921.901890	1613.000000	0.000000
2921.901770	1734.000000	0.000000
2921.901780	1687.000000	0.000000
2921.901880	1725.000000	0.000000
2921.901780	1733.000000	0.000000
2921.901810	1541.000000	0.000000
2921.901810	1717.000000	0.000000
2921.901900	1723.000000	0.000000
2921.901860	1725.000000	0.000000
2921.901960	1741.000000	0.000000
2921.902230	1662.000000	0.000000
2921.902200	1701.000000	0.000000
2921.901990	1748.000000	0.000000
2921.902310	1627.000000	0.000000
2921.902210	1620.000000	0.000000
2921.902290	1775.000000	0.000000
2921.902320	1592.000000	0.000000
2921.902400	1601.000000	0.000000
2921.902360	1705.000000	0.000000
2921.902300	1659.000000	0.000000
2921.902480	1662.000000	0.000000
2921.902450	1662.000000	0.000000
2921.902600	1716.000000	0.000000
2921.902660	1803.000000	0.000000
2921.902890	1765.000000	0.000000
2921.902750	1643.000000	0.000000
2921.902700	1701.000000	0.000000
2921.903010	1739.000000	0.000000
2921.902800	1686.000000	0.000000
2921.903020	1655.000000	0.000000
2921.902950	1667.000000	0.000000
2921.903050	1754.000000	0.000000
2921.903060	1695.000000	0.000000
2921.903180	1658.000000	0.000000
2921.903240	1700.000000	0.000000
2921.903280	1690.000000	0.000000
2921.903260	1642.000000	0.000000
2921.903410	1627.000000	0.000000
2921.903320	1640.000000	0.000000
2921.903330	1689.000000	0.000000
2921.903410	1765.000000	0.000000
2921.903480	1660.000000	0.000000
2921.903500	1743.000000	0.000000
2921.903530	1583.000000	0.000000
2921.903480	1786.000000	0.000000
2921.903610	1718.000000	0.000000
2921.903630	1578.000000	0.000000
2921.903690	1631.000000	0.000000
2921.903730	1695.000000	0.000000
2921.903710	1637.000000	0.000000
2921.903880	1652.000000	0.000000
2921.903980	1796.000000	0.000000
2921.903930	1641.000000	0.000000
2921.903980	1770.000000	0.000000
2921.903950	1695.000000	0.000000
2921.904090	1610.000000	0.000000
2921.904020	1781.000000	0.000000
2921.904100	1770.000000	0.000000
2921.904130	1573.000000	0.000000
2921.904220	1742.000000	0.000000
2921.904180	1683.000000	0.000000
2921.904210	1676.000000	0.000000
2921.904370	1655.000000	0.000000
2921.904180	1649.000000	0.000000
2921.904150	1789.000000	0.000000
2921.904410	1645.000000	0.000000
2921.904530	1660.000000	0.000000
2921.904560	1662.000000	0.000000
2921.904580	1787.000000	0.000000
2921.904640	1630.000000	0.000000
2921.904690	1724.000000	0.000000
2921.904730	1691.000000	0.000000
2921.904680	1723.000000	0.000000
2921.904700	1747.000000	0.000000
2921.904790	1670.000000	0.000000
2921.904790	1727.000000	0.000000
2921.904820	1619.000000	0.000000
2921.904890	1752.000000	0.000000
2921.904890	1706.000000	0.000000
2921.904900	1672.000000	0.000000
2921.905050	1710.000000	0.000000
2921.904990	1740.000000	0.000000
2921.905070	1666.000000	0.000000
2921.905020	1659.000000	0.000000
2921.905200	1600.000000	0.000000
2921.905350	1651.000000	0.000000
2921.905280	1579.000000	0.000000
2921.905280	1651.000000	0.000000
2921.905510	1698.000000	0.000000
2921.905450	1705.000000	0.000000
2921.905470	1665.000000	0.000000
2921.905630	1616.000000	0.000000
2921.905720	1747.000000	0.000000
2921.905690	1711.000000	0.000000
2921.905680	1664.000000	0.000000
2921.905610	1694.000000	0.000000
2921.905580	1647.000000	0.000000
2921.905640	1739.000000	0.000000
2921.905660	1660.000000	0.000000
# pressure main : 1.1E-8
# pressure source: 1.1E-8
# temp [K] : 3.90
# cycle time [ms] : 0
# trap time [ms]: 600
2923.929520	1675.000000	0.000000
2923.929450	1472.000000	0.000000
2923.929550	1637.000000	0.000000
2923.929520	1665.000000	0.000000
2923.929570	1645.000000	0.000000
2923.929660	1653.000000	0.000000
2923.929670	1578.000000	0.000000
2923.929740	1637.000000	0.000000
2923.929680	1708.000000	0.000000
2923.929780	1661.000000	0.000000
2923.929890	1744.000000	0.000000
2923.930010	1641.000000	0.000000
2923.929920	1661.000000	0.000000
2923.930130	1729.000000	0.000000
2923.930100	1668.000000	0.000000
2923.930040	1667.000000	0.000000
2923.930130	1780.000000	0.000000
2923.930220	1747.000000	0.000000
2923.930150	1730.000000	0.000000
2923.930410	1688.000000	0.000000
2923.930280	1686.000000	0.000000
2923.930250	1660.000000	0.000000
2923.930460	1623.000000	0.000000
2923.930540	1653.000000	0.000000
2923.930660	1650.000000	0.000000
2923.930500	1605.000000	0.000000
2923.930580	1701.000000	0.000000
2923.930770	1724.000000	0.000000
2923.930790	1554.000000	0.000000
2923.930840	1741.000000	0.000000
2923.930700	1718.000000	0.000000
2923.930870	1747.000000	0.000000
2923.930960	1724.000000	0.000000
2923.930930	1698.000000	0.000000
2923.930890	1703.000000	0.000000
2923.931060	1590.000000	0.000000
2923.931220	1681.000000	0.000000
2923.931370	1601.000000	0.000000
2923.931380	1669.000000	0.000000
2923.931260	1559.000000	0.000000
2923.931300	1529.000000	0.000000
2923.931290	1614.000000	0.000000
2923.931350	1584.000000	0.000000
2923.931530	1607.000000	0.000000
2923.931390	1556.000000	0.000000
2923.931480	1668.000000	0.000000
2923.931630	1712.000000	0.000000
2923.931790	1636.000000	0.000000
2923.931600	1648.000000	0.000000
2923.931740	1657.000000	0.000000
2923.932010	1702.000000	0.000000
2923.931970	1858.000000	0.000000
2923.932070	1696.000000	0.000000
2923.932060	1751.000000	0.000000
2923.931920	1777.000000	0.000000
2923.932080	1692.000000	0.000000
2923.932150	1671.000000	0.000000
2923.932180	1785.000000	0.000000
2923.932330	1700.000000	0.000000
2923.932420	1781.000000	0.000000
2923.932380	1759.000000	0.000000
2923.932390	1844.000000	0.000000
2923.932520	1867.000000	0.000000
2923.932460	1682.000000	0.000000
2923.932600	1694.000000	0.000000
2923.932430	1682.000000	0.000000
2923.932460	1785.000000	0.000000
2923.932660	1753.000000	0.000000
2923.932680	1773.000000	0.000000
2923.932620	1856.000000	0.000000
2923.932510	1797.000000	0.000000
2923.932910	1826.000000	0.000000
2923.932830	1736.000000	0.000000
2923.932950	1800.000000	0.000000
2923.932870	1877.000000	0.000000
2923.933010	1859.000000	0.000000
2923.933090	1865.000000	0.000000
2923.933090	1855.000000	0.000000
2923.933080	1962.000000	0.000000
2923.933240	1843.000000	0.000000
2923.933130	1799.000000	0.000000
2923.933160	1805.000000	0.000000
2923.933320	1855.000000	0.000000
2923.933330	1817.000000	0.000000
2923.933480	1844.000000	0.000000
2923.933630	1695.000000	0.000000
2923.933320	1952.000000	0.000000
2923.933230	1988.000000	0.000000
2923.933490	1810.000000	0.000000
2923.933630	1782.000000	0.000000
2923.933520	1726.000000	0.000000
2923.933690	1694.000000	0.000000
2923.933700	1787.000000	0.000000
2923.933780	1858.000000	0.000000
2923.933850	1824.000000	0.000000
2923.933780	1714.000000	0.000000
2923.933810	1638.000000	0.000000
2923.933940	1754.000000	0.000000
2923.934060	1695.000000	0.000000
2923.933880	1857.000000	0.000000
2923.933840	1696.000000	0.000000
2923.934020	1686.000000	0.000000
2923.934100	1817.000000	0.000000
2923.934130	1746.000000	0.000000
2923.934120	1745.000000	0.000000
2923.934300	1694.000000	0.000000
2923.934310	1656.000000	0.000000
2923.934290	1758.000000	0.000000
2923.934290	1694.000000	0.000000
2923.934210	1682.000000	0.000000
2923.934330	1681.000000	0.000000
2923.934450	1642.000000	0.000000
2923.934400	1615.000000	0.000000
2923.934390	1478.000000	0.000000
2923.934740	1691.000000	0.000000
2923.934570	1690.000000	0.000000
2923.934620	1709.000000	0.000000
2923.934650	1709.000000	0.000000
2923.934760	1576.000000	0.000000
2923.934660	1767.000000	0.000000
2923.934700	1763.000000	0.000000
2923.934650	1628.000000	0.000000
2923.934780	1655.000000	0.000000
2923.934900	1671.000000	0.000000
2923.934830	1624.000000	0.000000
2923.935010	1624.000000	0.000000
2923.934810	1750.000000	0.000000
2923.935160	1736.000000	0.000000
2923.935250	1653.000000	0.000000
2923.935320	1502.000000	0.000000
2923.935150	1709.000000	0.000000
2923.935280	1721.000000	0.000000
2923.935350	1737.000000	0.000000
2923.935350	1822.000000	0.000000
2923.935410	1656.000000	0.000000
2923.935370	1753.000000	0.000000
2923.935490	1771.000000	0.000000
2923.935430	1732.000000	0.000000
2923.935640	1627.000000	0.000000
2923.935580	1862.000000	0.000000
2923.935640	1701.000000	0.000000
2923.935710	1822.000000	0.000000
2923.935660	1813.000000	0.000000
2923.935770	1911.000000	0.000000
2923.935740	1906.000000	0.000000
2923.935870	2041.000000	0.000000
2923.935960	2039.000000	0.000000
2923.935850	2055.000000	0.000000
2923.935950	2048.000000	0.000000
2923.936060	1989.000000	0.000000
2923.935920	2019.000000	0.000000
2923.936040	2117.000000	0.000000
2923.936180	2055.000000	0.000000
2923.936250	2100.000000	0.000000
2923.936350	2207.000000	0.000000
2923.936290	2270.000000	0.000000
2923.936420	2218.000000	0.000000
2923.936290	2414.000000	0.000000
2923.936460	2361.000000	0.000000
2923.936480	2263.000000	0.000000
2923.936400	2386.000000	0.000000
2923.936580	2464.000000	0.000000
2923.936490	2448.000000	0.000000
2923.936580	2413.000000	0.000000
2923.936590	2469.000000	0.000000
2923.936490	2369.000000	0.000000
2923.936890	2404.000000	0.000000
2923.936820	2581.000000	0.000000
2923.936900	2472.000000	0.000000
2923.936760	2733.000000	0.000000
2923.936750	2432.000000	0.000000
2923.936910	2544.000000	0.000000
2923.937060	2738.000000	0.000000
2923.936910	2591.000000	0.000000
2923.937000	2526.000000	0.000000
2923.936880	2440.000000	0.000000
2923.937070	2575.000000	0.000000
2923.937090	2509.000000	0.000000
2923.937080	2633.000000	0.000000
2923.937220	2606.000000	0.000000
2923.937390	2612.000000	0.000000
2923.937200	2631.000000	0.000000
2923.937210	2502.000000	0.000000
2923.937390	2527.000000	0.000000
2923.937430	2492.000000	0.000000
2923.937450	2630.000000	0.000000
2923.937620	2574.000000	0.000000
2923.937450	2385.000000	0.000000
2923.937390	2494.000000	0.000000
2923.937700	2296.000000	0.000000
2923.937660	2427.000000	0.000000
2923.937610	2425.000000	0.000000
2923.937880	2429.000000	0.000000
2923.937850	2244.000000	0.000000
2923.937890	2462.000000	0.000000
2923.937960	2346.000000	0.000000
2923.938000	2357.000000	0.000000
2923.937860	2338.000000	0.000000
2923.938020	2293.000000	0.000000
2923.937820	2348.000000	0.000000
2923.937960	2152.000000	0.000000
2923.937990	2061.000000	0.000000
2923.938230	2091.000000	0.000000
2923.938080	2082.000000	0.000000
2923.938230	2057.000000	0.000000
2923.938290	2085.000000	0.000000
2923.938430	1935.000000	0.000000
2923.938320	1952.000000	0.000000
2923.938320	1921.000000	0.000000
2923.938310	2009.000000	0.000000
2923.938380	1949.000000	0.000000
2923.938600	1794.000000	0.000000
2923.938620	1783.000000	0.000000
2923.938700	1920.000000	0.000000
2923.938590	1801.000000	0.000000
2923.938600	1831.000000	0.000000
2923.938630	1716.000000	0.000000
2923.938740	1807.000000	0.000000
2923.938730	1718.000000	0.000000
2923.938860	1640.000000	0.000000
2923.938840	1678.000000	0.000000
2923.938900	1702.000000	0.000000
2923.939010	1707.000000	0.000000
2923.938860	1761.000000	0.000000
2923.938960	1697.000000	0.000000
2923.939060	1634.000000	0.000000
2923.938890	1646.000000	0.000000
2923.939120	1623.000000	0.000000
2923.939020	1671.000000	0.000000
2923.939380	1662.000000	0.000000
2923.939340	1673.000000	0.000000
2923.939370	1694.000000	0.000000
2923.939360	1786.000000	0.000000
2923.939400	1591.000000	0.000000
2923.939490	1660.000000	0.000000
2923.939590	1726.000000	0.000000
2923.939560	1695.000000	0.000000
2923.939560	1579.000000	0.000000
2923.939590	1657.000000	0.000000
2923.939760	1588.000000	0.000000
2923.939600	1587.000000	0.000000
2923.939670	1748.000000	0.000000
2923.939750	1616.000000	0.000000
2923.939780	1701.000000	0.000000
2923.939740	1750.000000	0.000000
2923.939670	1664.000000	0.000000
2923.939830	1722.000000	0.000000
2923.940110	1569.000000	0.000000
2923.939730	1608.000000	0.000000
2923.939830	1728.000000	0.000000
2923.939980	1634.000000	0.000000
2923.940120	1633.000000	0.000000
2923.940140	1629.000000	0.000000
2923.940080	1715.000000	0.000000
2923.939970	1636.000000	0.000000
2923.940120	1657.000000	0.000000
2923.940300	1693.000000	0.000000
2923.940310	1622.000000	0.000000
2923.940300	1714.000000	0.000000
2923.940320	1678.000000	0.000000
2923.940460	1695.000000	0.000000
2923.940350	1707.000000	0.000000
2923.940570	1620.000000	0.000000
2923.940470	1671.000000	0.000000
2923.940510	1645.000000	0.000000
2923.940470	1730.000000	0.000000
2923.940550	1792.000000	0.000000
2923.940480	1708.000000	0.000000
2923.940530	1682.000000	0.000000
2923.940790	1671.000000	0.000000
2923.941060	1749.000000	0.000000
2923.940890	1698.000000	0.000000
2923.940690	1562.000000	0.000000
2923.940820	1629.000000	0.000000
2923.940940	1634.000000	0.000000
2923.940850	1625.000000	0.000000
2923.940870	1620.000000	0.000000
2923.940860	1634.000000	0.000000
2923.941110	1640.000000	0.000000
2923.940930	1531.000000	0.000000
2923.941060	1737.000000	0.000000
2923.941150	1577.000000	0.000000
2923.941140	1543.000000	0.000000
2923.941160	1625.000000	0.000000
2923.941290	1629.000000	0.000000
2923.941290	1677.000000	0.000000
2923.941440	1749.000000	0.000000
2923.941500	1604.000000	0.000000
2923.941390	1597.000000	0.000000
2923.941410	1625.000000	0.000000
2923.941360	1607.000000	0.000000
2923.941330	1579.000000	0.000000
2923.941490	1699.000000	0.000000
2923.941540	1656.000000	0.000000
2923.941740	1760.000000	0.000000
2923.941800	1568.000000	0.000000
2923.941550	1631.000000	0.000000
2923.941810	1742.000000	0.000000
2923.942020	1696.000000	0.000000
2923.941770	1596.000000	0.000000
2923.941960	1667.000000	0.000000
2923.941830	1596.000000	0.000000
2923.942040	1622.000000	0.000000
2923.941960	1699.000000	0.000000
2923.941990	1663.000000	0.000000
2923.941920	1676.000000	0.000000
2923.942060	1768.000000	0.000000
2923.942050	1745.000000	0.000000
2923.942200	1552.000000	0.000000
2923.942160	1601.000000	0.000000
2923.942190	1646.000000	0.000000
2923.942160	1635.000000	0.000000
2923.942430	1678.000000	0.000000
2923.942380	1840.000000	0.000000
2923.942340	1593.000000	0.000000
2923.942400	1624.000000	0.000000
2923.942330	1657.000000	0.000000
2923.942560	1699.000000	0.000000
2923.942560	1582.000000	0.000000
2923.942610	1748.000000	0.000000
2923.942720	1607.000000	0.000000
2923.942510	1634.000000	0.000000
# pressure main : 1.1E-8
# pressure source: 1.1E-8
# temp [K] : 3.83
# cycle time [ms] : 0
# trap time [ms]: 600
2926.003960	1143.000000	0.000000
2926.004110	1171.000000	0.000000
2926.003960	1091.000000	0.000000
2926.004100	1075.000000	0.000000
2926.004340	1119.000000	0.000000
2926.004440	1127.000000	0.000000
2926.004570	1163.000000	0.000000
2926.004330	1079.000000	0.000000
2926.004550	1152.000000	0.000000
2926.004710	1075.000000	0.000000
2926.004500	1130.000000	0.000000
2926.004690	1082.000000	0.000000
2926.004850	1105.000000	0.000000
2926.004680	1143.000000	0.000000
2926.004680	1206.000000	0.000000
2926.004840	1183.000000	0.000000
2926.004870	1193.000000	0.000000
2926.004670	1028.000000	0.000000
2926.004970	1121.000000	0.000000
2926.005080	1138.000000	0.000000
2926.005250	1116.000000	0.000000
2926.005130	1200.000000	0.000000
2926.005200	1142.000000	0.000000
2926.005330	1110.000000	0.000000
2926.005290	1123.000000	0.000000
2926.005400	1169.000000	0.000000
2926.005320	1220.000000	0.000000
2926.005410	1113.000000	0.000000
2926.005460	935.000000	0.000000
2926.005440	1127.000000	0.000000
2926.005490	1268.000000	0.000000
2926.005670	1092.000000	0.000000
2926.005700	1129.000000	0.000000
2926.005770	1188.000000	0.000000
2926.005780	1211.000000	0.000000
2926.005840	1165.000000	0.000000
2926.005990	1233.000000	0.000000
2926.006020	1189.000000	0.000000
2926.005980	1114.000000	0.000000
2926.005930	1167.000000	0.000000
2926.006070	1129.000000	0.000000
2926.006030	1052.000000	0.000000
2926.006040	1177.000000	0.000000
2926.006130	1169.000000	0.000000
2926.006160	1124.000000	0.000000
2926.006070	1095.000000	0.000000
2926.006330	1124.000000	0.000000
2926.006390	1156.000000	0.000000
2926.006370	1166.000000	0.000000
2926.006450	1125.000000	0.000000
2926.006360	1085.000000	0.000000
2926.006680	1145.000000	0.000000
2926.006730	1184.000000	0.000000
2926.006790	1106.000000	0.000000
2926.006720	1148.000000	0.000000
2926.006710	1155.000000	0.000000
2926.006790	1145.000000	0.000000
2926.006910	1137.000000	0.000000
2926.006730	1122.000000	0.000000
2926.006840	1172.000000	0.000000
2926.006940	1182.000000	0.000000
2926.007070	1135.000000	0.000000
2926.007110	1181.000000	0.000000
2926.007210	1083.000000	0.000000
2926.007150	1170.000000	0.000000
2926.007200	1068.000000	0.000000
2926.007120	1170.000000	0.000000
2926.007170	1112.000000	0.000000
2926.007260	1094.000000	0.000000
2926.007330	1197.000000	0.000000
2926.007470	1185.000000	0.000000
2926.007540	1202.000000	0.000000
2926.007390	1201.000000	0.000000
2926.007340	1114.000000	0.000000
2926.007320	1136.000000	0.000000
2926.007230	1173.000000	0.000000
2926.007220	1098.000000	0.000000
2926.007350	1064.000000	0.000000
2926.007350	1166.000000	0.000000
2926.007470	1102.000000	0.000000
2926.007690	1069.000000	0.000000
2926.007800	1153.000000	0.000000
2926.007930	1080.000000	0.000000
2926.007990	1199.000000	0.000000
2926.007930	1113.000000	0.000000
2926.008060	1024.000000	0.000000
2926.008090	1157.000000	0.000000
2926.008250	1091.000000	0.000000
2926.008210	1109.000000	0.000000
2926.008190	1232.000000	0.000000
2926.008340	1023.000000	0.000000
2926.008360	1052.000000	0.000000
2926.008360	1119.000000	0.000000
2926.008240	1144.000000	0.000000
2926.008360	1086.000000	0.000000
2926.008400	1028.000000	0.000000
2926.008420	1196.000000	0.000000
2926.008730	1148.000000	0.000000
2926.008670	1132.000000	0.000000
2926.008830	1135.000000	0.000000
2926.008890	1064.000000	0.000000
2926.008810	1109.000000	0.000000
2926.008610	1170.000000	0.000000
2926.008760	1098.000000	0.000000
2926.008650	1134.000000	0.000000
2926.008750	1167.000000	0.000000
2926.008860	1095.000000	0.000000
2926.009020	1250.000000	0.000000
2926.008980	1182.000000	0.000000
[truncated: 4,249 more rows]
