# Supplementary material for: Hyperfine-resolved rovibrational and rotational spectroscopy of OH+ (X3Σ−)
Source: Phys Chem Chem Phys. 2026 Apr 28;28(20):12651–9. doi: 10.1039/d6cp00632a (PMC13159976; doi:10.1039/d6cp00632a)
Supplement: CP-028-D6CP00632A-s002 [file CP-028-D6CP00632A-s002.zip › raw_data/OH+_rot_2THz_COLTRAP_4K.dat]

# Curve 0 of 1, 1772 points
# x y type
1959551.9500  1.0085  i
1959552.0000  0.999418  i
1959552.0500  0.999482  i
1959552.1000  1.00395  i
1959552.1500  1.00041  i
1959552.2000  0.999801  i
1959552.2500  0.997778  i
1959552.3000  0.999701  i
1959552.3500  1.00343  i
1959552.4000  0.997846  i
1959552.4500  1.00463  i
1959552.5000  1.00198  i
1959552.5500  0.998707  i
1959552.6000  1.00221  i
1959552.6500  0.997808  i
1959552.7000  0.99596  i
1959552.7500  1.00368  i
1959552.8000  1.0037  i
1959552.8500  0.995484  i
1959552.9000  1.00033  i
1959552.9500  0.999829  i
1959553.0000  1.00081  i
1959553.0500  0.991041  i
1959553.1000  0.996625  i
1959553.1500  0.994219  i
1959553.2000  1.00676  i
1959553.2500  0.998849  i
1959553.3000  1.00674  i
1959553.3500  0.999184  i
1959553.4000  1.00026  i
1959553.4500  1.00009  i
1959553.5000  1.00367  i
1959553.5500  1.00679  i
1959553.6000  1.00335  i
1959553.6500  1.00208  i
1959553.7000  0.993672  i
1959553.7500  1.00096  i
1959553.8000  1.00023  i
1959553.8500  0.992201  i
1959553.9000  0.999147  i
1959553.9500  1.005  i
1959554.0000  1.00911  i
1959554.0500  0.994924  i
1959554.1000  1.00042  i
1959554.1500  0.997335  i
1959554.2000  1.0054  i
1959554.2500  1.00143  i
1959554.3000  1.00485  i
1959554.3500  1.00423  i
1959554.4000  1.00625  i
1959554.4500  1.01006  i
1959554.5000  1.00067  i
1959554.5500  0.997293  i
1959554.6000  1.00389  i
1959554.6500  1.00074  i
1959554.7000  1.0053  i
1959554.7500  1.00533  i
1959554.8000  0.994592  i
1959554.8500  0.993487  i
1959554.9000  1.0092  i
1959554.9500  0.998512  i
1959555.0000  1.00181  i
1959555.0500  1.00233  i
1959555.1000  1.00123  i
1959555.1500  0.997994  i
1959555.2000  0.997212  i
1959555.2500  1.00667  i
1959555.3000  1.0056  i
1959555.3500  1.00312  i
1959555.4000  1.00098  i
1959555.4500  0.997986  i
1959555.5000  1.00126  i
1959555.5500  1.00461  i
1959555.6000  1  i
1959555.6500  0.995886  i
1959555.7000  1.0068  i
1959555.7500  1.00706  i
1959555.8000  1.00403  i
1959555.8500  0.998059  i
1959555.9000  0.99801  i
1959555.9500  1.0003  i
1959556.0000  1.00215  i
1959556.0500  1.00532  i
1959556.1000  0.999016  i
1959556.1500  0.999314  i
1959556.2000  1.00071  i
1959556.2500  1.00351  i
1959556.3000  1.00222  i
1959556.3500  0.998359  i
1959556.4000  0.999751  i
1959556.4500  0.999547  i
1959556.5000  0.997463  i
1959556.5500  1.00166  i
1959556.6000  1.00047  i
1959556.6500  1.00279  i
1959556.7000  0.999574  i
1959556.7500  0.99864  i
1959556.8000  1.00691  i
1959556.8500  1.00193  i
1959556.9000  0.998619  i
1959556.9500  0.997597  i
1959557.0000  1.00996  i
1959557.0500  1.00148  i
1959557.1000  1.00048  i
1959557.1500  0.99425  i
1959557.2000  1.00133  i
1959557.2500  0.993779  i
1959557.3000  1.0005  i
1959557.3500  0.993368  i
1959557.4000  1.00491  i
1959557.4500  1.00812  i
1959557.5000  1.0059  i
1959557.5500  1.00422  i
1959557.6000  0.996141  i
1959557.6500  1.00678  i
1959557.7000  0.997886  i
1959557.7500  0.99433  i
1959557.8000  1.00467  i
1959557.8500  0.996789  i
1959557.9000  0.994729  i
1959557.9500  1.00071  i
1959558.0000  0.993334  i
1959558.0500  1.00565  i
1959558.1000  1.00124  i
1959558.1500  1.00448  i
1959558.2000  0.999895  i
1959558.2500  0.998285  i
1959558.3000  0.997258  i
1959558.3500  0.990902  i
1959558.4000  0.994962  i
1959558.4500  0.993855  i
1959558.5000  1.00303  i
1959558.5500  0.992185  i
1959558.6000  0.994181  i
1959558.6500  0.999922  i
1959558.7000  0.993535  i
1959558.7500  1.00303  i
1959558.8000  0.991775  i
1959558.8500  0.999793  i
1959558.9000  1.01416  i
1959558.9500  0.997693  i
1959559.0000  0.994992  i
1959559.0500  0.984652  i
1959559.1000  0.988567  i
1959559.1500  0.990698  i
1959559.2000  0.991922  i
1959559.2500  0.992611  i
1959559.3000  1.00177  i
1959559.3500  0.996933  i
1959559.4000  1.00626  i
1959559.4500  0.983554  i
1959559.5000  0.983784  i
1959559.5500  0.992869  i
1959559.6000  0.980676  i
1959559.6500  0.994645  i
1959559.7000  0.994558  i
1959559.7500  0.990205  i
1959559.8000  0.984762  i
1959559.8500  0.98675  i
1959559.9000  0.980748  i
1959559.9500  0.979612  i
1959560.0000  0.987354  i
1959560.0500  0.983855  i
1959560.1000  0.977702  i
1959560.1500  0.982754  i
1959560.2000  0.97518  i
1959560.2500  0.979603  i
1959560.3000  0.975492  i
1959560.3500  0.982119  i
1959560.4000  0.975868  i
1959560.4500  0.975712  i
1959560.5000  0.971607  i
1959560.5500  0.973629  i
1959560.6000  0.976769  i
1959560.6500  0.972564  i
1959560.7000  0.970652  i
1959560.7500  0.971585  i
1959560.8000  0.96704  i
1959560.8500  0.965496  i
1959560.9000  0.959755  i
1959560.9500  0.966329  i
1959561.0000  0.958204  i
1959561.0500  0.962289  i
1959561.1000  0.964925  i
1959561.1500  0.963008  i
1959561.2000  0.963232  i
1959561.2500  0.964651  i
1959561.3000  0.959328  i
1959561.3500  0.966279  i
1959561.4000  0.953091  i
1959561.4500  0.949183  i
1959561.5000  0.947746  i
1959561.5500  0.944015  i
1959561.6000  0.945848  i
1959561.6500  0.948886  i
1959561.7000  0.945116  i
1959561.7500  0.94474  i
1959561.8000  0.938248  i
1959561.8500  0.947769  i
1959561.9000  0.945446  i
1959561.9500  0.947061  i
1959562.0000  0.954322  i
1959562.0500  0.956895  i
1959562.1000  0.944715  i
1959562.1500  0.948069  i
1959562.2000  0.952058  i
1959562.2500  0.963054  i
1959562.3000  0.960993  i
1959562.3500  0.956235  i
1959562.4000  0.958307  i
1959562.4500  0.965426  i
1959562.5000  0.963394  i
1959562.5500  0.96758  i
1959562.6000  0.968114  i
1959562.6500  0.972904  i
1959562.7000  0.966569  i
1959562.7500  0.975156  i
1959562.8000  0.97835  i
1959562.8500  0.96878  i
1959562.9000  0.980115  i
1959562.9500  0.969854  i
1959563.0000  0.981371  i
1959563.0500  0.981792  i
1959563.1000  0.977875  i
1959563.1500  0.983335  i
1959563.2000  0.98619  i
1959563.2500  0.98404  i
1959563.3000  0.979148  i
1959563.3500  0.986048  i
1959563.4000  0.980696  i
1959563.4500  0.976047  i
1959563.5000  0.980171  i
1959563.5500  0.984451  i
1959563.6000  0.980321  i
1959563.6500  0.991349  i
1959563.7000  0.985519  i
1959563.7500  0.983925  i
1959563.8000  0.989792  i
1959563.8500  0.986159  i
1959563.9000  0.992511  i
1959563.9500  0.994364  i
1959564.0000  0.996004  i
1959564.0500  0.98282  i
1959564.1000  0.984706  i
1959564.1500  0.992054  i
1959564.2000  0.997417  i
1959564.2500  0.994617  i
1959564.3000  0.990523  i
1959564.3500  0.99655  i
1959564.4000  0.999658  i
1959564.4500  0.988045  i
1959564.5000  0.998091  i
1959564.5500  0.999419  i
1959564.6000  0.993193  i
1959564.6500  0.99597  i
1959564.7000  0.986111  i
1959564.7500  1.00021  i
1959564.8000  0.994723  i
1959564.8500  0.995004  i
1959564.9000  0.995122  i
1959564.9500  0.992977  i
1959565.0000  0.998295  i
1959565.0500  0.9929  i
1959565.1000  0.992476  i
1959565.1500  1.00792  i
1959565.2000  0.989046  i
1959565.2500  0.999834  i
1959565.3000  0.995224  i
1959565.3500  0.999202  i
1959565.4000  1.00136  i
1959565.4500  1.00199  i
1959565.5000  0.999281  i
1959565.5500  1.00018  i
1959565.6000  0.995174  i
1959565.6500  0.993882  i
1959565.7000  0.992327  i
1959565.7500  0.998538  i
1959565.8000  0.997105  i
1959565.8500  0.999286  i
1959565.9000  0.998225  i
1959565.9500  1.00135  i
1959566.0000  1.00299  i
1959566.0500  0.991095  i
1959566.1000  0.999214  i
1959566.1500  1.0046  i
1959566.2000  1.00017  i
1959566.2500  0.996072  i
1959566.3000  0.999563  i
1959566.3500  0.998591  i
1959566.4000  1.00219  i
1959566.4500  1.00223  i
1959566.5000  1.0032  i
1959566.5500  1.00314  i
1959566.6000  0.997185  i
1959566.6500  1.00365  i
1959566.7000  1.00019  i
1959566.7500  1.00246  i
1959566.8000  0.999998  i
1959566.8500  0.999747  i
1959566.9000  1.00106  i
1959566.9500  0.992781  i
1959567.0000  1.00085  i
1959567.0500  0.999379  i
1959567.1000  0.998776  i
1959567.1500  1.00169  i
1959567.2000  1.00548  i
1959567.2500  1.00154  i
1959567.3000  0.995277  i
1959567.3500  1.00035  i
1959567.4000  1.00607  i
1959567.4500  0.997835  i
1959567.5000  1.00211  i
1959567.5500  1.0128  i
1959567.6000  0.99479  i
1959567.6500  1.00502  i
1959567.7000  0.997559  i
1959567.7500  1.0003  i
1959567.8000  1.01127  i
1959567.8500  1.0048  i
1959567.9000  1.00194  i
1959567.9500  1.00401  i
1959568.0000  1.00331  i
1959568.0500  0.998616  i
1959568.1000  0.991182  i
1959568.1500  1.00119  i
1959568.2000  0.995787  i
1959568.2500  1.00809  i
1959568.3000  0.996416  i
1959568.3500  0.995746  i
1959568.4000  1.00162  i
1959568.4500  1.00392  i
1959568.5000  0.996489  i
1959568.5500  1.00206  i
1959568.6000  1.00048  i
1959568.6500  0.996571  i
1959568.7000  0.999681  i
1959568.7500  0.993857  i
1959568.8000  0.999923  i
1959568.8500  0.999936  i
1959568.9000  1.00406  i
1959568.9500  1.00818  i
1959569.0000  1.00008  i
1959569.0500  0.995366  i
1959569.1000  1.00775  i
1959569.1500  1.00018  i
1959569.2000  0.99838  i
1959569.2500  1.00237  i
1959569.3000  1.00202  i
1959569.3500  1.00058  i
1959569.4000  1.00103  i
1959569.4500  0.995643  i
1959569.5000  1.00087  i
1959569.5500  0.998055  i
1959569.6000  0.993101  i
1959569.6500  1.01169  i
1959569.7000  1.00185  i
1959569.7500  0.997026  i
1959569.8000  0.99936  i
1959569.8500  1.00808  i
1959569.9000  1.00214  i
1959569.9500  0.994234  i
1959570.0000  0.997205  i
1959570.0500  1.00204  i
1959570.1000  1.00199  i
1959570.1500  0.998341  i
1959570.2000  0.995991  i
1959570.2500  1.00679  i
1959570.3000  1.00051  i
1959570.3500  1.00274  i
1959570.4000  1.00627  i
1959570.4500  1.00318  i
1959570.5000  1.00383  i
1959570.5500  0.996781  i
1959570.6000  1.00181  i
1959570.6500  0.994369  i
1959570.7000  1.01099  i
1959570.7500  1.00476  i
1959570.8000  0.999143  i
1959570.8500  1.00097  i
1959570.9000  1.00575  i
1959570.9500  0.994166  i
1959571.0000  0.998761  i
1959571.0500  0.998739  i
1959571.1000  1.00411  i
1959571.1500  1.00216  i
1959571.2000  0.996606  i
1959571.2500  1.00668  i
1959571.3000  0.995829  i
1959571.3500  0.998602  i
1959571.4000  1.00218  i
1959571.4500  1.00269  i
1959571.5000  1.00724  i
1959571.5500  0.997351  i
1959571.6000  1.00304  i
1959571.6500  0.997966  i
1959571.7000  1.00257  i
1959571.7500  0.994505  i
1959571.8000  0.99937  i
1959571.8500  1.00275  i
1959571.9000  1.00376  i
1959571.9500  1.00179  i
1959572.0000  1.00062  i
1967529.0000  0.99681  i
1967529.0500  1.00328  i
1967529.1000  1.00619  i
1967529.1500  0.996449  i
1967529.2000  1.00184  i
1967529.2500  1.00821  i
1967529.3000  1.00035  i
1967529.3500  0.998092  i
1967529.4000  1.00533  i
1967529.4500  1.00377  i
1967529.5000  0.995103  i
1967529.5500  0.999526  i
1967529.6000  1.00036  i
1967529.6500  1.00147  i
1967529.7000  0.99929  i
1967529.7500  1.00158  i
1967529.8000  1.00039  i
1967529.8500  1.00346  i
1967529.9000  1.00574  i
1967529.9500  0.995492  i
1967530.0000  0.999184  i
1967530.0500  1.00008  i
1967530.1000  1.0005  i
1967530.1500  0.998366  i
1967530.2000  1.00075  i
1967530.2500  0.999805  i
1967530.3000  1.00123  i
1967530.3500  0.994868  i
1967530.4000  0.993049  i
1967530.4500  0.993707  i
1967530.5000  0.999756  i
1967530.5500  0.993155  i
1967530.6000  0.992644  i
1967530.6500  0.992069  i
1967530.7000  0.994919  i
1967530.7500  0.993152  i
1967530.8000  0.990888  i
1967530.8500  0.987987  i
1967530.9000  0.98948  i
1967530.9500  0.988955  i
1967531.0000  0.99074  i
1967531.0500  0.988297  i
1967531.1000  0.991523  i
1967531.1500  0.991248  i
1967531.2000  0.988961  i
1967531.2500  0.989952  i
1967531.3000  0.995428  i
1967531.3500  0.990497  i
1967531.4000  0.994859  i
1967531.4500  0.998316  i
1967531.5000  0.991118  i
1967531.5500  0.99404  i
1967531.6000  0.995903  i
1967531.6500  0.984563  i
1967531.7000  0.989778  i
1967531.7500  0.988116  i
1967531.8000  0.990252  i
1967531.8500  0.997155  i
1967531.9000  0.996308  i
1967531.9500  0.996434  i
1967532.0000  0.992928  i
1967532.0500  0.990072  i
1967532.1000  0.996878  i
1967532.1500  1.00171  i
1967532.2000  0.99446  i
1967532.2500  0.994785  i
1967532.3000  0.99749  i
1967532.3500  1.00559  i
1967532.4000  0.993315  i
1967532.4500  1.00325  i
1967532.5000  0.98959  i
1967532.5500  0.985486  i
1967532.6000  0.995603  i
1967532.6500  0.995236  i
1967532.7000  0.988532  i
1967532.7500  0.996314  i
1967532.8000  0.995487  i
1967532.8500  0.983621  i
1967532.9000  0.990847  i
1967532.9500  0.991819  i
1967533.0000  0.987171  i
1967533.0500  0.990227  i
1967533.1000  0.996815  i
1967533.1500  0.988643  i
1967533.2000  0.999735  i
1967533.2500  0.990262  i
1967533.3000  0.987018  i
1967533.3500  0.995031  i
1967533.4000  0.995082  i
1967533.4500  0.993828  i
1967533.5000  0.985077  i
1967533.5500  0.984102  i
1967533.6000  0.988799  i
1967533.6500  0.985059  i
1967533.7000  0.994887  i
1967533.7500  0.990317  i
1967533.8000  0.994803  i
1967533.8500  0.996349  i
1967533.9000  0.991112  i
1967533.9500  0.988029  i
1967534.0000  0.993  i
1967534.0500  1.00152  i
1967534.1000  0.989261  i
1967534.1500  0.988481  i
1967534.2000  0.996478  i
1967534.2500  0.987051  i
1967534.3000  0.983558  i
1967534.3500  0.978995  i
1967534.4000  0.988588  i
1967534.4500  0.979693  i
1967534.5000  0.985065  i
1967534.5500  0.976705  i
1967534.6000  0.975258  i
1967534.6500  0.982437  i
1967534.7000  0.983794  i
1967534.7500  0.978678  i
1967534.8000  0.970479  i
1967534.8500  0.968067  i
1967534.9000  0.965489  i
1967534.9500  0.965862  i
1967535.0000  0.964031  i
1967535.0500  0.957102  i
1967535.1000  0.964181  i
1967535.1500  0.950946  i
1967535.2000  0.950648  i
1967535.2500  0.9608  i
1967535.3000  0.949218  i
1967535.3500  0.955432  i
1967535.4000  0.946675  i
1967535.4500  0.937262  i
1967535.5000  0.943549  i
1967535.5500  0.947275  i
1967535.6000  0.950126  i
1967535.6500  0.946708  i
1967535.7000  0.948716  i
1967535.7500  0.937895  i
1967535.8000  0.941569  i
1967535.8500  0.935117  i
1967535.9000  0.942739  i
1967535.9500  0.933972  i
1967536.0000  0.944501  i
1967536.0500  0.953118  i
1967536.1000  0.94052  i
1967536.1500  0.938078  i
1967536.2000  0.95004  i
1967536.2500  0.955363  i
1967536.3000  0.94488  i
1967536.3500  0.939838  i
1967536.4000  0.948649  i
1967536.4500  0.944984  i
1967536.5000  0.950743  i
1967536.5500  0.954033  i
1967536.6000  0.943965  i
1967536.6500  0.947799  i
1967536.7000  0.945442  i
1967536.7500  0.956254  i
1967536.8000  0.951383  i
1967536.8500  0.949632  i
1967536.9000  0.948527  i
1967536.9500  0.949259  i
1967537.0000  0.956326  i
1967537.0500  0.957307  i
1967537.1000  0.954073  i
1967537.1500  0.958064  i
1967537.2000  0.951642  i
1967537.2500  0.960707  i
1967537.3000  0.953519  i
1967537.3500  0.959178  i
1967537.4000  0.968028  i
1967537.4500  0.962644  i
1967537.5000  0.958659  i
1967537.5500  0.973963  i
1967537.6000  0.965544  i
1967537.6500  0.964538  i
1967537.7000  0.971513  i
1967537.7500  0.97349  i
1967537.8000  0.971655  i
1967537.8500  0.976874  i
1967537.9000  0.983638  i
1967537.9500  0.983566  i
1967538.0000  0.98345  i
1967538.0500  0.986549  i
1967538.1000  0.983094  i
1967538.1500  0.980455  i
1967538.2000  0.98668  i
1967538.2500  0.98295  i
1967538.3000  0.989938  i
1967538.3500  0.978611  i
1967538.4000  0.992156  i
1967538.4500  0.986774  i
1967538.5000  0.988628  i
1967538.5500  0.980101  i
1967538.6000  0.980624  i
1967538.6500  0.985732  i
1967538.7000  0.987138  i
1967538.7500  0.975841  i
1967538.8000  0.972506  i
1967538.8500  0.983974  i
1967538.9000  0.974531  i
1967538.9500  0.972469  i
1967539.0000  0.974034  i
1967539.0500  0.96811  i
1967539.1000  0.961128  i
1967539.1500  0.963272  i
1967539.2000  0.958444  i
1967539.2500  0.96921  i
1967539.3000  0.965142  i
1967539.3500  0.963203  i
1967539.4000  0.967401  i
1967539.4500  0.965866  i
1967539.5000  0.965039  i
1967539.5500  0.966527  i
1967539.6000  0.965215  i
1967539.6500  0.963374  i
1967539.7000  0.967851  i
1967539.7500  0.974908  i
1967539.8000  0.970132  i
1967539.8500  0.967736  i
1967539.9000  0.968586  i
1967539.9500  0.976294  i
1967540.0000  0.990584  i
1967540.0500  0.971343  i
1967540.1000  0.982548  i
1967540.1500  0.980931  i
1967540.2000  0.986343  i
1967540.2500  0.990391  i
1967540.3000  0.985783  i
1967540.3500  0.980576  i
1967540.4000  0.980801  i
1967540.4500  0.991135  i
1967540.5000  0.98845  i
1967540.5500  0.993607  i
1967540.6000  0.983974  i
1967540.6500  0.990117  i
1967540.7000  0.989736  i
1967540.7500  0.990232  i
1967540.8000  0.989661  i
1967540.8500  0.997598  i
1967540.9000  0.99581  i
1967540.9500  0.990495  i
1967541.0000  0.991869  i
1967541.0500  0.989133  i
1967541.1000  0.987417  i
1967541.1500  0.986979  i
1967541.2000  0.989298  i
1967541.2500  0.996091  i
1967541.3000  0.990205  i
1967541.3500  0.997155  i
1967541.4000  0.996509  i
1967541.4500  0.993028  i
1967541.5000  0.999077  i
1967541.5500  0.995268  i
1967541.6000  0.992616  i
1967541.6500  0.992318  i
1967541.7000  0.999254  i
1967541.7500  0.994824  i
1967541.8000  0.997151  i
1967541.8500  0.999203  i
1967541.9000  0.998041  i
1967541.9500  0.99646  i
1967542.0000  0.998773  i
1967542.0500  1.00131  i
1967542.1000  0.997014  i
1967542.1500  0.997611  i
1967542.2000  0.993454  i
1967542.2500  1.0089  i
1967542.3000  1.00124  i
1967542.3500  0.997905  i
1967542.4000  1.00072  i
1967542.4500  0.99863  i
1967542.5000  1.00003  i
1967542.5500  0.99993  i
1967542.6000  1.00369  i
1967542.6500  1.00337  i
1967542.7000  1.00401  i
1967542.7500  0.998862  i
1967542.8000  0.994457  i
1967542.8500  0.992521  i
1967542.9000  0.989999  i
1967542.9500  1.00567  i
1967543.0000  0.995383  i
1967543.0500  1.00124  i
1967543.1000  0.998317  i
1967543.1500  0.99656  i
1967543.2000  0.997645  i
1967543.2500  0.998628  i
1967543.3000  1.00523  i
1967543.3500  1.00179  i
1967543.4000  1.00766  i
1967543.4500  0.998429  i
1967543.5000  1.00154  i
1967543.5500  0.996728  i
1967543.6000  1.00203  i
1967543.6500  1.00001  i
1967543.7000  0.999177  i
1967543.7500  0.993784  i
1967543.8000  1.00186  i
1967543.8500  1.00534  i
1967543.9000  1.00093  i
1967543.9500  1.00012  i
1967544.0000  0.999677  i
1967544.0500  1.00068  i
1967544.1000  0.999268  i
1967544.1500  1.00147  i
1967544.2000  0.998664  i
1967544.2500  0.996178  i
1967544.3000  1.00594  i
1967544.3500  0.995529  i
1967544.4000  0.998948  i
1967544.4500  1.00052  i
1967544.5000  1.00482  i
1967544.5500  1.0049  i
1967544.6000  0.992963  i
1967544.6500  1.00026  i
1967544.7000  1.00317  i
1967544.7500  1.00256  i
1967544.8000  0.989372  i
1967544.8500  0.997807  i
1967544.9000  1.00189  i
1967544.9500  1.00144  i
1967545.0000  0.998044  i
2016065.9500  0.988131  i
2016066.0000  0.996038  i
2016066.0500  1.00958  i
2016066.1000  1.00555  i
2016066.1500  1.00164  i
2016066.2000  0.991541  i
2016066.2500  0.99832  i
2016066.3000  0.996045  i
2016066.3500  1.00004  i
2016066.4000  0.999912  i
2016066.4500  0.999592  i
2016066.5000  1.00517  i
2016066.5500  1.00686  i
2016066.6000  1.00462  i
2016066.6500  1.00516  i
2016066.7000  1.00315  i
2016066.7500  0.996219  i
2016066.8000  1.00586  i
2016066.8500  1.00137  i
2016066.9000  0.999843  i
2016066.9500  0.999593  i
2016067.0000  0.99952  i
2016067.0500  1.00009  i
2016067.1000  0.998342  i
2016067.1500  1.00582  i
2016067.2000  1.00504  i
2016067.2500  1.00273  i
2016067.3000  0.999362  i
2016067.3500  1.00301  i
2016067.4000  1.00111  i
2016067.4500  1.00291  i
2016067.5000  1.00979  i
2016067.5500  1.00335  i
2016067.6000  0.99105  i
2016067.6500  0.996724  i
2016067.7000  0.997515  i
2016067.7500  0.999133  i
2016067.8000  1.01114  i
2016067.8500  0.996285  i
2016067.9000  0.991274  i
2016067.9500  1.00153  i
2016068.0000  1.00696  i
2016068.0500  0.998732  i
2016068.1000  1.00852  i
2016068.1500  1.00174  i
2016068.2000  1.00586  i
2016068.2500  1.00156  i
2016068.3000  1.0013  i
2016068.3500  1.00516  i
2016068.4000  0.995724  i
2016068.4500  0.995  i
2016068.5000  0.995781  i
2016068.5500  0.992141  i
2016068.6000  0.993762  i
2016068.6500  1.00406  i
2016068.7000  0.999833  i
2016068.7500  0.997529  i
2016068.8000  0.987065  i
2016068.8500  0.983669  i
2016068.9000  0.99398  i
2016068.9500  0.990028  i
2016069.0000  0.988496  i
2016069.0500  0.97908  i
2016069.1000  0.987697  i
2016069.1500  0.982782  i
2016069.2000  0.976418  i
2016069.2500  0.98487  i
2016069.3000  0.983744  i
2016069.3500  0.986097  i
2016069.4000  0.985232  i
2016069.4500  0.982012  i
2016069.5000  0.98482  i
2016069.5500  0.981041  i
2016069.6000  0.990826  i
2016069.6500  0.989907  i
2016069.7000  0.994161  i
2016069.7500  0.989068  i
2016069.8000  1.00082  i
2016069.8500  0.996698  i
2016069.9000  0.989855  i
2016069.9500  0.993325  i
2016070.0000  0.991872  i
2016070.0500  0.993028  i
2016070.1000  0.997425  i
2016070.1500  0.990115  i
2016070.2000  0.996498  i
2016070.2500  0.998754  i
2016070.3000  1.00112  i
2016070.3500  1.00391  i
2016070.4000  1.01243  i
2016070.4500  0.994075  i
2016070.5000  0.999422  i
2016070.5500  0.995964  i
2016070.6000  1.00396  i
2016070.6500  0.999638  i
2016070.7000  0.995222  i
2016070.7500  1.00391  i
2016070.8000  1.00175  i
2016070.8500  0.99968  i
2016070.9000  0.997559  i
2016070.9500  0.998176  i
2016071.0000  1.00507  i
2016071.0500  1.00293  i
2016071.1000  0.994502  i
2016071.1500  0.996278  i
2016071.2000  1.00017  i
2016071.2500  1.00573  i
2016071.3000  0.997933  i
2016071.3500  0.992748  i
2016071.4000  1.00234  i
2016071.4500  1.00479  i
2016071.5000  0.999308  i
2016071.5500  0.997329  i
2016071.6000  0.998862  i
2016071.6500  0.999276  i
2016071.7000  0.989329  i
2016071.7500  0.992492  i
2016071.8000  0.992037  i
2016071.8500  0.993134  i
2016071.9000  0.992501  i
2016071.9500  0.991388  i
2016072.0000  0.992655  i
2016072.0500  0.989013  i
2016072.1000  0.986916  i
2016072.1500  0.992118  i
2016072.2000  0.989395  i
2016072.2500  0.989711  i
2016072.3000  0.980353  i
2016072.3500  0.986465  i
2016072.4000  0.995484  i
2016072.4500  0.9931  i
2016072.5000  1.00184  i
2016072.5500  0.983944  i
2016072.6000  0.992214  i
2016072.6500  0.993934  i
2016072.7000  0.986985  i
2016072.7500  0.994702  i
2016072.8000  0.987927  i
2016072.8500  0.996597  i
2016072.9000  0.988974  i
2016072.9500  0.991093  i
2016073.0000  0.987286  i
2016073.0500  0.98273  i
2016073.1000  0.995222  i
2016073.1500  0.995651  i
2016073.2000  0.988316  i
2016073.2500  0.995642  i
2016073.3000  0.993035  i
2016073.3500  1.01037  i
2016073.4000  1.00121  i
2016073.4500  0.998386  i
2016073.5000  1.00732  i
2016073.5500  0.999787  i
2016073.6000  1.00339  i
2016073.6500  0.998019  i
2016073.7000  0.999518  i
2016073.7500  1.01004  i
2016073.8000  1.00382  i
2016073.8500  0.994963  i
2016073.9000  0.998959  i
2016073.9500  0.999866  i
2016074.0000  0.995524  i
2016074.0500  1.00279  i
2016074.1000  1.00532  i
2016074.1500  1.00526  i
2016074.2000  0.997121  i
2016074.2500  1.00609  i
2016074.3000  0.999691  i
2016074.3500  0.996408  i
2016074.4000  1.00178  i
2016074.4500  1.00119  i
2016074.5000  0.997009  i
2016074.5500  1.00668  i
2016074.6000  1.00444  i
2016074.6500  0.997534  i
2016074.7000  0.99391  i
2016074.7500  0.998644  i
2016074.8000  0.994284  i
2016074.8500  0.994631  i
2016074.9000  0.99243  i
2016074.9500  1.00228  i
2016075.0000  1.00292  i
2016075.0500  1.00261  i
2016075.1000  1.00449  i
2016075.1500  0.998745  i
2016075.2000  1.00226  i
2016075.2500  1.00061  i
2016075.3000  1.00306  i
2016075.3500  1.00065  i
2016075.4000  0.999818  i
2016075.4500  0.99672  i
2016075.5000  0.996486  i
2016075.5500  1.00157  i
2016075.6000  0.997422  i
2016075.6500  0.999314  i
2016075.7000  1.00414  i
2016075.7500  1.00061  i
2016075.8000  0.996796  i
2016075.8500  0.998804  i
2016075.9000  1.00595  i
2016075.9500  1.0142  i
2016076.0000  1.00214  i
2016183.9500  0.984946  i
2016184.0000  0.997385  i
2016184.0500  0.998242  i
2016184.1000  0.998187  i
2016184.1500  1.01078  i
2016184.2000  1.00854  i
2016184.2500  0.996197  i
2016184.3000  0.993427  i
2016184.3500  0.995539  i
2016184.4000  0.997844  i
2016184.4500  1.00984  i
2016184.5000  1.00134  i
2016184.5500  1.00324  i
2016184.6000  1.01091  i
2016184.6500  0.998505  i
2016184.7000  1.01131  i
2016184.7500  0.988277  i
2016184.8000  1.00104  i
2016184.8500  1.0065  i
2016184.9000  1.00706  i
2016184.9500  1.0014  i
2016185.0000  0.996087  i
2016185.0500  1.00672  i
2016185.1000  1.00101  i
2016185.1500  0.996096  i
2016185.2000  1.00022  i
2016185.2500  1.0093  i
2016185.3000  1.00893  i
2016185.3500  0.988469  i
2016185.4000  1.01168  i
2016185.4500  1.002  i
2016185.5000  0.992767  i
2016185.5500  0.997261  i
2016185.6000  1.00201  i
2016185.6500  1.00657  i
2016185.7000  0.995701  i
2016185.7500  1.00206  i
2016185.8000  0.999951  i
2016185.8500  1.00488  i
2016185.9000  1.00411  i
2016185.9500  0.999337  i
2016186.0000  1.00555  i
2016186.0500  0.996838  i
2016186.1000  0.993017  i
2016186.1500  0.994064  i
2016186.2000  1.00211  i
2016186.2500  1.00002  i
2016186.3000  1.0003  i
2016186.3500  1.00134  i
2016186.4000  1.00872  i
2016186.4500  0.992856  i
2016186.5000  0.992182  i
2016186.5500  0.99472  i
2016186.6000  1.00374  i
2016186.6500  0.994065  i
2016186.7000  1.00071  i
2016186.7500  1.00762  i
2016186.8000  1.00365  i
2016186.8500  1.00332  i
2016186.9000  0.992657  i
2016186.9500  1.0042  i
2016187.0000  1.00426  i
2016187.0500  0.997566  i
2016187.1000  1.00541  i
2016187.1500  0.993487  i
2016187.2000  1.0051  i
2016187.2500  0.993745  i
2016187.3000  1.00743  i
2016187.3500  0.993216  i
2016187.4000  1.00137  i
2016187.4500  1.0037  i
2016187.5000  0.998725  i
2016187.5500  1.00291  i
2016187.6000  0.99808  i
2016187.6500  0.994621  i
2016187.7000  1.00056  i
2016187.7500  1.00072  i
2016187.8000  0.998845  i
2016187.8500  0.99941  i
2016187.9000  0.993694  i
2016187.9500  0.994243  i
2016188.0000  0.9929  i
2016188.0500  0.994519  i
2016188.1000  0.983667  i
2016188.1500  0.990906  i
2016188.2000  0.98924  i
2016188.2500  0.996238  i
2016188.3000  1.0052  i
2016188.3500  1.00153  i
2016188.4000  0.994625  i
2016188.4500  0.98962  i
2016188.5000  0.98729  i
2016188.5500  0.985751  i
2016188.6000  0.986513  i
2016188.6500  0.986275  i
2016188.7000  0.98181  i
2016188.7500  0.981771  i
2016188.8000  0.983664  i
2016188.8500  0.975074  i
2016188.9000  0.968518  i
2016188.9500  0.972047  i
2016189.0000  0.97419  i
2016189.0500  0.976023  i
2016189.1000  0.969285  i
2016189.1500  0.957711  i
2016189.2000  0.964962  i
2016189.2500  0.969587  i
2016189.3000  0.959439  i
2016189.3500  0.958558  i
2016189.4000  0.964502  i
2016189.4500  0.962577  i
2016189.5000  0.962294  i
2016189.5500  0.963355  i
2016189.6000  0.96456  i
2016189.6500  0.962598  i
2016189.7000  0.965564  i
2016189.7500  0.966115  i
2016189.8000  0.975676  i
2016189.8500  0.977376  i
2016189.9000  0.976161  i
2016189.9500  0.979421  i
2016190.0000  0.981424  i
2016190.0500  0.967569  i
2016190.1000  0.983148  i
2016190.1500  0.982915  i
2016190.2000  0.988314  i
2016190.2500  0.976517  i
2016190.3000  0.986033  i
2016190.3500  0.981352  i
2016190.4000  0.972678  i
2016190.4500  0.972605  i
2016190.5000  0.973556  i
2016190.5500  0.969811  i
2016190.6000  0.961253  i
2016190.6500  0.965368  i
2016190.7000  0.961806  i
2016190.7500  0.969703  i
2016190.8000  0.965056  i
2016190.8500  0.963559  i
2016190.9000  0.968978  i
2016190.9500  0.965845  i
2016191.0000  0.983471  i
2016191.0500  0.96259  i
2016191.1000  0.980944  i
2016191.1500  0.97542  i
2016191.2000  0.975306  i
2016191.2500  0.978105  i
2016191.3000  0.975137  i
2016191.3500  0.984727  i
2016191.4000  0.973093  i
2016191.4500  0.985969  i
2016191.5000  0.984155  i
2016191.5500  0.99321  i
2016191.6000  0.994083  i
2016191.6500  0.984598  i
2016191.7000  0.970487  i
2016191.7500  0.97414  i
2016191.8000  0.978502  i
2016191.8500  0.976003  i
2016191.9000  0.977474  i
2016191.9500  0.970106  i
2016192.0000  0.972298  i
2016192.0500  0.979675  i
2016192.1000  0.973334  i
2016192.1500  0.975497  i
2016192.2000  0.964199  i
2016192.2500  0.964726  i
2016192.3000  0.971124  i
2016192.3500  0.971347  i
2016192.4000  0.969929  i
2016192.4500  0.969293  i
2016192.5000  0.961335  i
2016192.5500  0.968806  i
2016192.6000  0.978687  i
2016192.6500  0.97917  i
2016192.7000  0.969729  i
2016192.7500  0.970477  i
2016192.8000  0.979599  i
2016192.8500  0.972599  i
2016192.9000  0.970057  i
2016192.9500  0.969217  i
2016193.0000  0.966051  i
2016193.0500  0.987844  i
2016193.1000  0.970994  i
2016193.1500  0.979363  i
2016193.2000  0.974123  i
2016193.2500  0.967428  i
2016193.3000  0.979447  i
2016193.3500  0.973243  i
2016193.4000  0.971545  i
2016193.4500  0.96946  i
2016193.5000  0.974663  i
2016193.5500  0.960907  i
2016193.6000  0.96747  i
2016193.6500  0.977039  i
2016193.7000  0.957418  i
2016193.7500  0.97713  i
2016193.8000  0.97921  i
2016193.8500  0.979756  i
2016193.9000  0.97956  i
2016193.9500  0.975432  i
2016194.0000  0.970498  i
2016194.0500  0.964439  i
2016194.1000  0.97933  i
2016194.1500  0.975354  i
2016194.2000  0.978303  i
2016194.2500  0.981554  i
2016194.3000  0.983596  i
2016194.3500  0.985193  i
2016194.4000  0.975996  i
2016194.4500  0.993338  i
2016194.5000  0.984125  i
2016194.5500  0.995066  i
2016194.6000  0.981305  i
2016194.6500  0.994208  i
2016194.7000  0.989842  i
2016194.7500  0.987865  i
2016194.8000  0.985199  i
2016194.8500  1.00312  i
2016194.9000  0.993306  i
2016194.9500  0.985895  i
2016195.0000  0.996705  i
2016195.0500  0.997424  i
2016195.1000  0.99773  i
2016195.1500  1.00608  i
2016195.2000  0.988805  i
2016195.2500  1.0006  i
2016195.3000  0.999958  i
2016195.3500  1.01047  i
2016195.4000  1.00668  i
2016195.4500  1.00436  i
2016195.5000  1.00069  i
2016195.5500  0.993596  i
2016195.6000  0.993279  i
2016195.6500  0.994487  i
2016195.7000  1.00455  i
2016195.7500  1.00144  i
2016195.8000  1.00051  i
2016195.8500  0.99422  i
2016195.9000  1.00183  i
2016195.9500  1.00274  i
2016196.0000  0.995489  i
2016196.0500  1.00281  i
2016196.1000  0.9981  i
2016196.1500  0.995787  i
2016196.2000  0.996124  i
2016196.2500  1.00241  i
2016196.3000  1.00905  i
2016196.3500  0.996057  i
2016196.4000  1.01342  i
2016196.4500  0.998572  i
2016196.5000  0.988173  i
2016196.5500  0.99812  i
2016196.6000  1.00162  i
2016196.6500  0.998755  i
2016196.7000  1.00604  i
2016196.7500  1.00532  i
2016196.8000  0.99224  i
2016196.8500  1.00474  i
2016196.9000  0.995159  i
2016196.9500  0.997123  i
2016197.0000  0.99825  i
2016197.0500  0.993784  i
2016197.1000  1.0005  i
2016197.1500  0.995668  i
2016197.2000  1.00187  i
2016197.2500  1.00731  i
2016197.3000  0.99966  i
2016197.3500  1.00021  i
2016197.4000  0.99841  i
2016197.4500  1.00808  i
2016197.5000  0.988408  i
2016197.5500  1.00302  i
2016197.6000  1.0081  i
2016197.6500  1.00089  i
2016197.7000  0.997579  i
2016197.7500  1.00515  i
2016197.8000  1.00322  i
2016197.8500  0.998637  i
2016197.9000  0.995236  i
2016197.9500  1.00521  i
2016198.0000  0.995612  i
2016198.0500  0.998677  i
2016198.1000  0.992613  i
2016198.1500  0.987815  i
2016198.2000  0.999544  i
2016198.2500  1.0015  i
2016198.3000  1.00259  i
2016198.3500  1.01008  i
2016198.4000  1.00712  i
2016198.4500  1.00313  i
2016198.5000  1.00597  i
2016198.5500  0.994365  i
2016198.6000  1.00106  i
2016198.6500  1.00665  i
2016198.7000  0.998102  i
2016198.7500  0.996528  i
2016198.8000  1.0047  i
2016198.8500  0.995407  i
2016198.9000  0.998475  i
2016198.9500  1.00827  i
2016199.0000  1.00739  i
2028725.9500  0.987513  i
2028726.0000  1.00585  i
2028726.0500  1.00065  i
2028726.1000  1.00579  i
2028726.1500  0.994755  i
2028726.2000  1.00524  i
2028726.2500  1.00214  i
2028726.3000  0.989706  i
2028726.3500  0.99914  i
2028726.4000  0.996443  i
2028726.4500  1.00336  i
2028726.5000  1.00013  i
2028726.5500  0.995384  i
2028726.6000  0.995069  i
2028726.6500  1.00035  i
2028726.7000  1.00039  i
2028726.7500  0.987848  i
2028726.8000  1.00561  i
2028726.8500  0.998121  i
2028726.9000  1.00181  i
2028726.9500  0.990393  i
2028727.0000  1.00541  i
2028727.0500  0.998077  i
2028727.1000  1.00611  i
2028727.1500  1.00111  i
2028727.2000  1.00657  i
2028727.2500  1.00052  i
2028727.3000  0.995948  i
2028727.3500  0.99868  i
2028727.4000  0.995515  i
2028727.4500  1.00055  i
2028727.5000  0.994482  i
2028727.5500  1.01158  i
2028727.6000  0.998758  i
2028727.6500  1.0045  i
2028727.7000  1.00658  i
2028727.7500  1.00506  i
2028727.8000  0.995777  i
2028727.8500  0.998009  i
2028727.9000  0.99907  i
2028727.9500  0.998794  i
2028728.0000  1.00351  i
2028728.0500  0.996649  i
2028728.1000  1.0068  i
2028728.1500  1.00117  i
2028728.2000  1.00366  i
2028728.2500  0.997939  i
2028728.3000  0.999818  i
2028728.3500  1.00627  i
2028728.4000  1.00302  i
2028728.4500  1.00147  i
2028728.5000  0.998701  i
2028728.5500  1.0057  i
2028728.6000  0.989163  i
2028728.6500  1.00532  i
2028728.7000  1.00201  i
2028728.7500  0.994296  i
2028728.8000  0.994226  i
2028728.8500  0.999432  i
2028728.9000  0.99253  i
2028728.9500  0.992186  i
2028729.0000  0.994652  i
2028729.0500  1.00528  i
2028729.1000  1.00469  i
2028729.1500  1.00074  i
2028729.2000  0.999474  i
2028729.2500  0.996911  i
2028729.3000  1.00088  i
2028729.3500  1.00203  i
2028729.4000  0.995768  i
2028729.4500  0.998054  i
2028729.5000  0.997975  i
2028729.5500  0.999841  i
2028729.6000  1.00335  i
2028729.6500  1.00642  i
2028729.7000  1.00041  i
2028729.7500  1.00083  i
2028729.8000  1.00004  i
2028729.8500  1.00278  i
2028729.9000  1.00352  i
2028729.9500  1.00404  i
2028730.0000  0.999707  i
2028730.0500  0.998726  i
2028730.1000  0.999276  i
2028730.1500  1.00253  i
2028730.2000  1.00667  i
2028730.2500  0.998486  i
2028730.3000  0.998022  i
2028730.3500  1.00279  i
2028730.4000  1.00232  i
2028730.4500  1.00201  i
2028730.5000  0.999999  i
2028730.5500  0.996866  i
2028730.6000  0.996157  i
2028730.6500  1.00171  i
2028730.7000  1.00364  i
2028730.7500  0.998459  i
2028730.8000  1.0043  i
2028730.8500  1.00433  i
2028730.9000  0.996456  i
2028730.9500  1.00196  i
2028731.0000  1.00385  i
2028731.0500  1.00469  i
2028731.1000  1.00172  i
2028731.1500  0.998513  i
2028731.2000  0.996918  i
2028731.2500  0.997503  i
2028731.3000  1.00538  i
2028731.3500  0.991873  i
2028731.4000  0.999917  i
2028731.4500  0.995512  i
2028731.5000  0.999239  i
2028731.5500  0.989042  i
2028731.6000  1.00501  i
2028731.6500  1.00342  i
2028731.7000  1.00326  i
2028731.7500  1.00986  i
2028731.8000  0.995936  i
2028731.8500  0.999277  i
2028731.9000  1.00144  i
2028731.9500  0.996556  i
2028732.0000  1.00954  i
2028732.0500  1.00048  i
2028732.1000  1.00317  i
2028732.1500  0.998645  i
2028732.2000  1.00109  i
2028732.2500  1.0047  i
2028732.3000  0.994596  i
2028732.3500  1.00297  i
2028732.4000  1.00186  i
2028732.4500  0.996543  i
2028732.5000  1.00478  i
2028732.5500  1.00085  i
2028732.6000  1.0025  i
2028732.6500  0.998293  i
2028732.7000  0.996911  i
2028732.7500  1.00161  i
2028732.8000  1.00204  i
2028732.8500  1.00442  i
2028732.9000  1.0016  i
2028732.9500  1.00045  i
2028733.0000  1.00326  i
2028733.0500  0.999597  i
2028733.1000  1.00395  i
2028733.1500  1.00471  i
2028733.2000  1.00106  i
2028733.2500  0.999691  i
2028733.3000  1.00411  i
2028733.3500  1.00059  i
2028733.4000  1.0001  i
2028733.4500  0.998822  i
2028733.5000  1.00284  i
2028733.5500  1.00477  i
2028733.6000  1.00399  i
2028733.6500  1.00006  i
2028733.7000  0.997156  i
2028733.7500  1.00741  i
2028733.8000  1.00511  i
2028733.8500  0.996016  i
2028733.9000  1.00911  i
2028733.9500  0.987476  i
2028734.0000  0.996329  i
2028734.0500  1.00482  i
2028734.1000  1.00373  i
2028734.1500  1.00264  i
2028734.2000  1.00416  i
2028734.2500  1.0033  i
2028734.3000  0.999911  i
2028734.3500  1.00317  i
2028734.4000  0.998031  i
2028734.4500  0.994495  i
2028734.5000  0.996873  i
2028734.5500  0.993466  i
2028734.6000  0.996821  i
2028734.6500  1.00116  i
2028734.7000  1.00133  i
2028734.7500  1.00194  i
2028734.8000  1.00413  i
2028734.8500  1.00505  i
2028734.9000  0.998893  i
2028734.9500  0.997998  i
2028735.0000  0.995494  i
2028735.0500  1.00624  i
2028735.1000  1.00245  i
2028735.1500  0.999654  i
2028735.2000  1.00031  i
2028735.2500  1.00187  i
2028735.3000  1.00005  i
2028735.3500  1.00281  i
2028735.4000  0.995541  i
2028735.4500  1.00238  i
2028735.5000  0.998236  i
2028735.5500  0.996992  i
2028735.6000  0.999911  i
2028735.6500  1.00582  i
2028735.7000  1.00408  i
2028735.7500  1.00602  i
2028735.8000  0.992369  i
2028735.8500  0.996252  i
2028735.9000  0.99817  i
2028735.9500  1.00638  i
2028736.0000  0.998246  i
2028736.0500  1.0021  i
2028736.1000  1.00591  i
2028736.1500  0.997502  i
2028736.2000  1.00458  i
2028736.2500  0.996065  i
2028736.3000  0.998129  i
2028736.3500  1.00522  i
2028736.4000  1.00504  i
2028736.4500  0.994367  i
2028736.5000  1.0037  i
2028736.5500  1.00471  i
2028736.6000  0.999565  i
2028736.6500  1.00408  i
2028736.7000  1.00171  i
2028736.7500  1.00038  i
2028736.8000  1.0032  i
2028736.8500  0.995422  i
2028736.9000  1.003  i
2028736.9500  0.995012  i
2028737.0000  1.00378  i
2028737.0500  1.00319  i
2028737.1000  1.00518  i
2028737.1500  1.00017  i
2028737.2000  1.00094  i
2028737.2500  1.00367  i
2028737.3000  0.998995  i
2028737.3500  0.999697  i
2028737.4000  0.997584  i
2028737.4500  1.00298  i
2028737.5000  0.996836  i
2028737.5500  1.00057  i
2028737.6000  1.00029  i
2028737.6500  0.99919  i
2028737.7000  1.00518  i
2028737.7500  0.994596  i
2028737.8000  1.00383  i
2028737.8500  0.999791  i
2028737.9000  1.00015  i
2028737.9500  0.999485  i
2028738.0000  1.00214  i
2028738.0500  0.991607  i
2028738.1000  1.00843  i
2028738.1500  0.996447  i
2028738.2000  1.00014  i
2028738.2500  1.00325  i
2028738.3000  0.998176  i
2028738.3500  1.00499  i
2028738.4000  1.00377  i
2028738.4500  0.99894  i
2028738.5000  1.00485  i
2028738.5500  0.999222  i
2028738.6000  0.998969  i
2028738.6500  1.00278  i
2028738.7000  1.00379  i
2028738.7500  0.999348  i
2028738.8000  0.998223  i
2028738.8500  0.997738  i
2028738.9000  1.00341  i
2028738.9500  1.00058  i
2028739.0000  1.00478  i
2028739.0500  0.995206  i
2028739.1000  1.00067  i
2028739.1500  1.00071  i
2028739.2000  0.999964  i
2028739.2500  0.997922  i
2028739.3000  1.00457  i
2028739.3500  0.999467  i
2028739.4000  0.99577  i
2028739.4500  1.00722  i
2028739.5000  0.999551  i
2028739.5500  0.990556  i
2028739.6000  1.00269  i
2028739.6500  1.00173  i
2028739.7000  1.00305  i
2028739.7500  0.997119  i
2028739.8000  0.996198  i
2028739.8500  0.997023  i
2028739.9000  0.999094  i
2028739.9500  0.997547  i
2028740.0000  1.00482  i
2028842.9500  1.00438  i
2028843.0000  0.997648  i
2028843.0500  0.998212  i
2028843.1000  0.998919  i
2028843.1500  1.0006  i
2028843.2000  0.99942  i
2028843.2500  1.0043  i
2028843.3000  0.997847  i
2028843.3500  1.00582  i
2028843.4000  0.999934  i
2028843.4500  0.995506  i
2028843.5000  1.00094  i
2028843.5500  1.00055  i
2028843.6000  1.00106  i
2028843.6500  0.994655  i
2028843.7000  1.00176  i
2028843.7500  0.998671  i
2028843.8000  0.999727  i
2028843.8500  0.998133  i
2028843.9000  1.0035  i
2028843.9500  1.00204  i
2028844.0000  0.998062  i
2028844.0500  1.00497  i
2028844.1000  0.99898  i
2028844.1500  0.999702  i
2028844.2000  1.00636  i
2028844.2500  1.00206  i
2028844.3000  1.0029  i
2028844.3500  1.00215  i
2028844.4000  1.00006  i
2028844.4500  1.00229  i
2028844.5000  0.999632  i
2028844.5500  1.00027  i
2028844.6000  1.00209  i
2028844.6500  0.998967  i
2028844.7000  0.99964  i
2028844.7500  1.00123  i
2028844.8000  1.00369  i
2028844.8500  0.999023  i
2028844.9000  1.00026  i
2028844.9500  1.00163  i
2028845.0000  0.998668  i
2028845.0500  1.00251  i
2028845.1000  0.999964  i
2028845.1500  0.999283  i
2028845.2000  1.00393  i
2028845.2500  1.00152  i
2028845.3000  1.00201  i
2028845.3500  1.00149  i
2028845.4000  1.00425  i
2028845.4500  1.00411  i
2028845.5000  0.999688  i
2028845.5500  0.99867  i
2028845.6000  1.00051  i
2028845.6500  0.99777  i
2028845.7000  0.996376  i
2028845.7500  1.00231  i
2028845.8000  0.999583  i
2028845.8500  0.99956  i
2028845.9000  1.00108  i
2028845.9500  0.997208  i
2028846.0000  0.997762  i
2028846.0500  1.00148  i
2028846.1000  1.00018  i
2028846.1500  1.00424  i
2028846.2000  0.99663  i
2028846.2500  0.999012  i
2028846.3000  0.999945  i
2028846.3500  1.00056  i
2028846.4000  0.997713  i
2028846.4500  0.997886  i
2028846.5000  0.997907  i
2028846.5500  1.00126  i
2028846.6000  0.999087  i
2028846.6500  0.999718  i
2028846.7000  1.00021  i
2028846.7500  1.00084  i
2028846.8000  1.00287  i
2028846.8500  0.99812  i
2028846.9000  1.00025  i
2028846.9500  0.996111  i
2028847.0000  1.00127  i
2028847.0500  1.00229  i
2028847.1000  0.998155  i
2028847.1500  1.00058  i
2028847.2000  1.0018  i
2028847.2500  0.999475  i
2028847.3000  1.00003  i
2028847.3500  1.00213  i
2028847.4000  0.999857  i
2028847.4500  1.00195  i
2028847.5000  1.00198  i
2028847.5500  1.00307  i
2028847.6000  1.00124  i
2028847.6500  1.00145  i
2028847.7000  1.00211  i
2028847.7500  0.994941  i
2028847.8000  0.998089  i
2028847.8500  1.00091  i
2028847.9000  1.00007  i
2028847.9500  0.998048  i
2028848.0000  1.00243  i
2028848.0500  1.00223  i
2028848.1000  1.00106  i
2028848.1500  1.00008  i
2028848.2000  1.00066  i
2028848.2500  1.00002  i
2028848.3000  1.00425  i
2028848.3500  1.00101  i
2028848.4000  0.996131  i
2028848.4500  0.998416  i
2028848.5000  1.00109  i
2028848.5500  0.997536  i
2028848.6000  1.00354  i
2028848.6500  1.00073  i
2028848.7000  1.00041  i
2028848.7500  1.00108  i
2028848.8000  0.999188  i
2028848.8500  1.00189  i
2028848.9000  0.999158  i
2028848.9500  1.00206  i
2028849.0000  1.00552  i
2028849.0500  0.999832  i
2028849.1000  1.00076  i
2028849.1500  1.00035  i
2028849.2000  1.00257  i
2028849.2500  1.00187  i
2028849.3000  1.00147  i
2028849.3500  1.00017  i
2028849.4000  0.999828  i
2028849.4500  0.998175  i
2028849.5000  1.00183  i
2028849.5500  0.997128  i
2028849.6000  1.00084  i
2028849.6500  0.998451  i
2028849.7000  0.998125  i
2028849.7500  0.997452  i
2028849.8000  0.998536  i
2028849.8500  0.998394  i
2028849.9000  0.999459  i
2028849.9500  1.00217  i
2028850.0000  0.997237  i
2028850.0500  1.00396  i
2028850.1000  0.99994  i
2028850.1500  1.00218  i
2028850.2000  0.999257  i
2028850.2500  1.00215  i
2028850.3000  1.00172  i
2028850.3500  1.00405  i
2028850.4000  1.00138  i
2028850.4500  1.00245  i
2028850.5000  1.00239  i
2028850.5500  1.00324  i
2028850.6000  1.00268  i
2028850.6500  0.997381  i
2028850.7000  1.00083  i
2028850.7500  1.00171  i
2028850.8000  1.00144  i
2028850.8500  1.00082  i
2028850.9000  0.998431  i
2028850.9500  0.9993  i
2028851.0000  1.00406  i
2028851.0500  0.999469  i
2028851.1000  0.996066  i
2028851.1500  1.00164  i
2028851.2000  1.00133  i
2028851.2500  1.00105  i
2028851.3000  1.00041  i
2028851.3500  1.00321  i
2028851.4000  0.998317  i
2028851.4500  0.999011  i
2028851.5000  1.00175  i
2028851.5500  1.00118  i
2028851.6000  1.003  i
2028851.6500  1.00056  i
2028851.7000  0.997091  i
2028851.7500  0.999954  i
2028851.8000  0.998064  i
2028851.8500  1.00205  i
2028851.9000  1.00311  i
2028851.9500  1.00422  i
2028852.0000  0.995626  i
2028852.0500  1.00399  i
2028852.1000  0.999493  i
2028852.1500  0.996838  i
2028852.2000  1.00013  i
2028852.2500  0.999268  i
2028852.3000  0.997951  i
2028852.3500  0.998509  i
2028852.4000  0.995403  i
2028852.4500  1.0001  i
2028852.5000  0.998732  i
2028852.5500  1.00244  i
2028852.6000  1.00183  i
2028852.6500  1.00215  i
2028852.7000  0.999927  i
2028852.7500  1.00236  i
2028852.8000  0.9992  i
2028852.8500  1.00406  i
2028852.9000  1.00069  i
2028852.9500  0.998364  i
2028853.0000  1.00019  i
2028853.0500  1.00395  i
2028853.1000  0.998903  i
2028853.1500  1.00181  i
2028853.2000  0.996956  i
2028853.2500  0.99946  i
2028853.3000  1.00278  i
2028853.3500  0.997936  i
2028853.4000  1.00043  i
2028853.4500  1.00081  i
2028853.5000  1.00161  i
2028853.5500  0.996782  i
2028853.6000  1.00292  i
2028853.6500  0.998459  i
2028853.7000  1.00395  i
2028853.7500  0.99921  i
2028853.8000  1.00245  i
2028853.8500  1.00066  i
2028853.9000  1.00205  i
2028853.9500  1.00334  i
2028854.0000  0.999336  i
2028854.0500  0.998857  i
2028854.1000  1.00241  i
2028854.1500  0.998873  i
2028854.2000  1.00139  i
2028854.2500  1.00312  i
2028854.3000  1.00029  i
2028854.3500  1.00085  i
2028854.4000  1.00308  i
2028854.4500  1.0016  i
2028854.5000  1.00381  i
2028854.5500  1.00305  i
2028854.6000  1.00252  i
2028854.6500  1.00268  i
2028854.7000  1.00273  i
2028854.7500  0.999701  i
2028854.8000  1.00483  i
2028854.8500  1.00107  i
2028854.9000  0.997941  i
2028854.9500  1.00178  i
2028855.0000  1.00071  i
2028855.0500  0.998524  i
2028855.1000  1.00092  i
2028855.1500  1.00152  i
2028855.2000  1.00276  i
2028855.2500  1.00123  i
2028855.3000  0.999159  i
2028855.3500  1.00073  i
2028855.4000  0.999288  i
2028855.4500  1.00238  i
2028855.5000  1.00486  i
2028855.5500  1.00016  i
2028855.6000  1.00029  i
2028855.6500  0.999119  i
2028855.7000  1.00453  i
2028855.7500  0.996429  i
2028855.8000  0.995792  i
2028855.8500  1.00142  i
2028855.9000  1.00045  i
2028855.9500  1.00231  i
2028856.0000  1.00291  i
