# Supplementary material for: Hyperfine-resolved rovibrational and rotational spectroscopy of OH+ (X3Σ−)
Source: Phys Chem Chem Phys. 2026 Apr 28;28(20):12651–9. doi: 10.1039/d6cp00632a (PMC13159976; doi:10.1039/d6cp00632a)
Supplement: CP-028-D6CP00632A-s002 [file CP-028-D6CP00632A-s002.zip › raw_data/OH+_rot_1THz_COLTRAP_4K_binned_50.dat]

x_bin_center	y_mean
909039.975	0.9995
909040.025	0.9577
909040.075	1.023
909040.125	0.994
909040.175	1.0268
909040.225	0.9963
909040.275	0.9916
909040.325	1.0084
909040.375	1.0147
909040.425	1.0146
909040.475	0.9934
909040.525	0.9979
909040.575	1.0296
909040.625	0.9777
909040.675	1.0238
909040.725	0.9932
909040.775	0.9782
909040.825	1.0381
909040.875	1.0304
909040.925	0.9512
909040.975	1.0213
909041.025	0.9997
909041.075	1.0014
909041.125	1.0021
909041.175	0.9988
909041.225	0.9967
909041.275	0.9977
909041.325	1.0025
909041.375	0.997
909041.425	0.9989
909041.475	0.9992
909041.525	0.9985
909041.575	0.9987
909041.625	0.9999
909041.675	0.9999
909041.725	1.0025
909041.775	0.9993
909041.825	0.9972
909041.875	0.9972
909041.925	1.0005
909041.975	0.9974
909042.025	0.9952
909042.075	0.9958
909042.125	0.9995
909042.175	0.9951
909042.225	0.9934
909042.275	0.991
909042.325	0.9933
909042.375	0.9898
909042.425	0.9919
909042.475	0.9867
909042.525	0.9859
909042.575	0.9834
909042.625	0.9847
909042.675	0.9832
909042.725	0.9849
909042.775	0.979
909042.825	0.9821
909042.875	0.9804
909042.925	0.979
909042.975	0.9801
909043.025	0.9773
909043.075	0.9817
909043.125	0.9774
909043.175	0.9794
909043.225	0.9778
909043.275	0.9773
909043.325	0.9771
909043.375	0.9766
909043.425	0.9815
909043.475	0.9845
909043.525	0.9831
909043.575	0.9815
909043.625	0.9857
909043.675	0.9825
909043.725	0.9883
909043.775	0.9894
909043.825	0.9912
909043.875	0.9908
909043.925	0.9933
909043.975	0.9957
909044.025	0.9957
909044.075	0.9963
909044.125	1.0006
909044.175	0.9969
909044.225	0.9968
909044.275	0.9991
909044.325	1.0008
909044.375	1.0041
909044.425	0.9994
909044.475	0.9992
909044.525	0.997
909044.575	1.0018
909044.625	0.9974
909044.675	0.9968
909044.725	0.9982
909044.775	0.9976
909044.825	1.0016
909044.875	0.9991
909044.925	0.9991
909044.975	1.0006
909045.025	1.0004
909045.075	1.0026
909045.125	1.0008
909045.175	1.0002
909045.225	1.0057
909045.275	1.0018
909045.325	1.0002
909045.375	0.9992
909045.425	0.9999
909045.475	1.0004
909045.525	1.0006
909045.575	1.0002
909045.625	0.9968
909045.675	0.9987
909045.725	0.999
909045.775	0.9998
909045.825	0.9963
909045.875	0.9964
909045.925	0.9974
909045.975	0.9919
909046.025	0.9934
909046.075	0.9885
909046.125	0.9862
909046.175	0.9903
909046.225	0.9891
909046.275	0.9843
909046.325	0.9824
909046.375	0.9884
909046.425	0.9846
909046.475	0.9866
909046.525	0.9837
909046.575	0.9829
909046.625	0.9799
909046.675	0.9848
909046.725	0.9828
909046.775	0.9846
909046.825	0.9878
909046.875	0.9843
909046.925	0.9832
909046.975	0.9836
909047.025	0.9892
909047.075	0.9866
909047.125	0.9944
909047.175	0.989
909047.225	0.9917
909047.275	0.9903
909047.325	0.9927
909047.375	0.9943
909047.425	0.9947
909047.475	0.9925
909047.525	0.994
909047.575	0.9975
909047.625	0.9964
909047.675	0.9979
909047.725	0.9967
909047.775	1.0021
909047.825	0.9974
909047.875	1.0008
909047.925	0.9981
909047.975	0.9974
909048.025	0.9994
909048.075	0.9967
909048.125	0.9989
909048.175	1.0033
909048.225	1.003
909048.275	1.0022
909048.325	1.0031
909048.375	1.0017
909048.425	1.0035
909048.475	1.0021
909048.525	0.9974
909048.575	0.9977
909048.625	1.0033
909048.675	0.9962
909048.725	1.0004
909048.775	0.9989
909048.825	0.9999
909048.875	1.0013
909048.925	0.9991
909048.975	1.0045
909049.025	0.9843
909049.075	1.0264
909049.125	0.9988
909049.175	1.0743
909049.225	0.9783
909049.275	0.9765
909049.325	1.0059
909049.375	1.0383
909049.425	1.0064
909049.475	1.0172
909049.525	0.9644
909049.575	1.008
909049.625	0.9936
909049.675	1.01
909049.725	0.9942
909049.775	1.0187
909049.825	1.0251
909049.875	1.0083
909049.925	1.0134
909049.975	1.007
909050.025	1.0144
909154.975	0.9977
909155.025	0.9947
909155.075	0.9936
909155.125	0.9937
909155.175	0.9916
909155.225	0.9935
909155.275	0.9913
909155.325	0.9905
909155.375	0.9914
909155.425	0.9914
909155.475	0.9884
909155.525	0.9888
909155.575	0.9875
909155.625	0.9884
909155.675	0.9836
909155.725	0.985
909155.775	0.9866
909155.825	0.9843
909155.875	0.9823
909155.925	0.9842
909155.975	0.9831
909156.025	0.9843
909156.075	0.9858
909156.125	0.9836
909156.175	0.9848
909156.225	0.9851
909156.275	0.9842
909156.325	0.9833
909156.375	0.9844
909156.425	0.9838
909156.475	0.9851
909156.525	0.9845
909156.575	0.9875
909156.625	0.9855
909156.675	0.9864
909156.725	0.9846
909156.775	0.9895
909156.825	0.9897
909156.875	0.9883
909156.925	0.9868
909156.975	0.9903
909157.025	0.9875
909157.075	0.9888
909157.125	0.9908
909157.175	0.9954
909157.225	0.996
909157.275	0.9927
909157.325	0.9968
909157.375	0.9919
909157.425	0.9965
909157.475	0.9932
909157.525	0.9922
909157.575	0.992
909157.625	0.991
909157.675	0.9885
909157.725	0.9854
909157.775	0.9853
909157.825	0.984
909157.875	0.9823
909157.925	0.981
909157.975	0.9827
909158.025	0.98
909158.075	0.9807
909158.125	0.9802
909158.175	0.9827
909158.225	0.9839
909158.275	0.9843
909158.325	0.9877
909158.375	0.9869
909158.425	0.9894
909158.475	0.9915
909158.525	0.9974
909158.575	0.9949
909158.625	0.9981
909158.675	0.9967
909158.725	0.9977
909158.775	0.9995
909158.825	0.998
909158.875	1.0015
909158.925	0.9998
909158.975	0.9983
909159.025	0.9997
909159.075	1.0012
909159.125	1.0023
909159.175	0.9991
909159.225	1.0006
909159.275	0.9981
909159.325	0.996
909159.375	0.9979
909159.425	0.9937
909159.475	0.9934
909159.525	0.9928
909159.575	0.99
909159.625	0.9895
909159.675	0.988
909159.725	0.9862
909159.775	0.9835
909159.825	0.9829
909159.875	0.987
909159.925	0.9844
909159.975	0.9844
909160.025	0.9882
909160.075	0.9894
909160.125	0.9893
909160.175	0.9907
909160.225	0.9896
909160.275	0.9954
909160.325	0.9962
909160.375	0.9964
909160.425	0.9959
909160.475	0.9967
909160.525	0.9975
909160.575	0.9945
909160.625	0.9991
909160.675	0.9928
909160.725	0.9944
909160.775	0.9948
909160.825	0.9929
909160.875	0.9941
909160.925	0.9909
909160.975	0.9921
909161.025	0.9918
909161.075	0.9898
909161.125	0.9893
909161.175	0.9926
909161.225	0.9905
909161.275	0.9889
909161.325	0.9882
909161.375	0.9914
909161.425	0.99
909161.475	0.99
909161.525	0.9916
909161.575	0.9891
909161.625	0.9902
909161.675	0.9898
909161.725	0.9918
909161.775	0.9914
909161.825	0.9917
909161.875	0.9906
909161.925	0.9908
909161.975	0.9903
909162.025	0.9935
909162.075	0.9919
909162.125	0.9922
909162.175	0.9936
909162.225	0.9919
909162.275	0.9933
909162.325	0.9938
909162.375	0.9947
909162.425	0.9946
909162.475	0.9969
909162.525	0.9972
909162.575	0.9963
909162.625	0.9977
909162.675	0.9982
909162.725	0.9981
909162.775	0.9972
909162.825	0.9978
909162.875	0.9975
909162.925	0.9987
909162.975	0.999
909163.025	0.9972
971797.975	0.9978
971798.025	0.9965
971798.075	0.9901
971798.125	1.0072
971798.175	1.0052
971798.225	1.0128
971798.275	0.9879
971798.325	0.9813
971798.375	1.0205
971798.425	0.9926
971798.475	1.0034
971798.525	1.0027
971798.575	1.0026
971798.625	1.0027
971798.675	1.0012
971798.725	0.9997
971798.775	1.0004
971798.825	1.0032
971798.875	0.9976
971798.925	0.9989
971798.975	0.9958
971799.025	1.0106
971799.075	1.0013
971799.125	0.9981
971799.175	1.0037
971799.225	1.0069
971799.275	0.999
971799.325	0.997
971799.375	0.9969
971799.425	1.0035
971799.475	0.9999
971799.525	1.0006
971799.575	1.0003
971799.625	1.0039
971799.675	1.0062
971799.725	0.9995
971799.775	1.0021
971799.825	1.0036
971799.875	0.9978
971799.925	0.9957
971799.975	1.0029
971800.025	0.9989
971800.075	1.0083
971800.125	0.9993
971800.175	1.0033
971800.225	1.0034
971800.275	1.0011
971800.325	0.9991
971800.375	0.9958
971800.425	1.0012
971800.475	1.0037
971800.525	0.9953
971800.575	0.9991
971800.625	0.9945
971800.675	1.003
971800.725	1.0002
971800.775	1.0
971800.825	1.0008
971800.875	0.9974
971800.925	0.9952
971800.975	0.9921
971801.025	1.0015
971801.075	1.0013
971801.125	0.9986
971801.175	0.9941
971801.225	0.9952
971801.275	0.9986
971801.325	0.9945
971801.375	0.9958
971801.425	0.9928
971801.475	0.9898
971801.525	0.9948
971801.575	0.9882
971801.625	0.9916
971801.675	0.9925
971801.725	0.984
971801.775	0.9912
971801.825	0.9831
971801.875	0.9854
971801.925	0.9756
971801.975	0.9773
971802.025	0.9791
971802.075	0.974
971802.125	0.9705
971802.175	0.9705
971802.225	0.967
971802.275	0.9635
971802.325	0.9641
971802.375	0.9638
971802.425	0.9578
971802.475	0.9498
971802.525	0.9584
971802.575	0.955
971802.625	0.9559
971802.675	0.9557
971802.725	0.9512
971802.775	0.9529
971802.825	0.9459
971802.875	0.9479
971802.925	0.9403
971802.975	0.9435
971803.025	0.9369
971803.075	0.9358
971803.125	0.932
971803.175	0.9317
971803.225	0.9288
971803.275	0.9303
971803.325	0.9274
971803.375	0.9288
971803.425	0.9257
971803.475	0.9259
971803.525	0.9273
971803.575	0.9224
971803.625	0.9235
971803.675	0.9198
971803.725	0.9137
971803.775	0.9111
971803.825	0.9022
971803.875	0.8943
971803.925	0.8844
971803.975	0.8845
971804.025	0.8793
971804.075	0.8724
971804.125	0.8705
971804.175	0.8721
971804.225	0.8726
971804.275	0.8601
971804.325	0.8632
971804.375	0.862
971804.425	0.8578
971804.475	0.8545
971804.525	0.8749
971804.575	0.8725
971804.625	0.8786
971804.675	0.8853
971804.725	0.8874
971804.775	0.8882
971804.825	0.8937
971804.875	0.8986
971804.925	0.9026
971804.975	0.901
971805.025	0.9114
971805.075	0.9172
971805.125	0.9244
971805.175	0.9246
971805.225	0.9369
971805.275	0.936
971805.325	0.9484
971805.375	0.9526
971805.425	0.9595
971805.475	0.9616
971805.525	0.9638
971805.575	0.9622
971805.625	0.9666
971805.675	0.9609
971805.725	0.9572
971805.775	0.9561
971805.825	0.9554
971805.875	0.946
971805.925	0.9495
971805.975	0.9424
971806.025	0.9433
971806.075	0.9424
971806.125	0.9434
971806.175	0.9432
971806.225	0.9458
971806.275	0.9504
971806.325	0.9562
971806.375	0.9521
971806.425	0.9617
971806.475	0.9636
971806.525	0.9689
971806.575	0.9677
971806.625	0.9772
971806.675	0.9792
971806.725	0.9787
971806.775	0.9848
971806.825	0.987
971806.875	0.9893
971806.925	0.9941
971806.975	0.9885
971807.025	0.9934
971807.075	0.9937
971807.125	0.9931
971807.175	0.9879
971807.225	0.9972
971807.275	0.9923
971807.325	0.989
971807.375	0.9945
971807.425	0.9891
971807.475	0.9949
971807.525	0.99
971807.575	0.9967
971807.625	0.9953
971807.675	0.9896
971807.725	0.9915
971807.775	0.9908
971807.825	0.9902
971807.875	0.991
971807.925	0.9878
971807.975	0.994
971808.025	0.9925
971808.075	0.9913
971808.125	0.9882
971808.175	0.9974
971808.225	0.9911
971808.275	0.9934
971808.325	0.9948
971808.375	0.9906
971808.425	0.9885
971808.475	0.9918
971808.525	0.9946
971808.575	0.99
971808.625	0.9852
971808.675	0.9954
971808.725	0.9949
971808.775	0.9956
971808.825	0.9959
971808.875	0.9943
971808.925	0.993
971808.975	0.9971
971809.025	0.993
971809.075	0.997
971809.125	0.9995
971809.175	1.0006
971809.225	1.0034
971809.275	0.997
971809.325	1.0026
971809.375	1.0028
971809.425	0.9971
971809.475	1.0008
971809.525	1.0028
971809.575	0.9905
971809.625	1.0014
971809.675	1.0014
971809.725	1.0036
971809.775	1.0025
971809.825	1.0029
971809.875	0.994
971809.925	1.0012
971809.975	0.9996
971810.025	0.9977
971810.075	1.0037
971810.125	1.0009
971810.175	1.0084
971810.225	0.9978
971810.275	1.0174
971810.325	1.0106
971810.375	1.0071
971810.425	1.0043
971810.475	1.007
971810.525	0.9926
971810.575	0.9928
971810.625	1.0065
971810.675	0.9973
971810.725	0.9989
971810.775	1.0181
971810.825	1.008
971810.875	1.0074
971810.925	0.9982
971810.975	0.9954
971811.025	0.9878
971811.075	1.0096
971811.125	0.9981
971811.175	0.9903
971811.225	1.0004
971811.275	1.0079
971811.325	1.0062
971811.375	1.0001
971811.425	0.9987
971811.475	1.008
971811.525	0.984
971811.575	1.0022
971811.625	1.0122
971811.675	0.9995
971811.725	1.0094
971811.775	0.9902
971811.825	1.0061
971811.875	1.0024
971811.925	1.0066
971811.975	1.0003
971812.025	0.9898
971913.975	1.0126
971914.025	0.9964
971914.075	0.998
971914.125	1.0001
971914.175	0.9981
971914.225	0.9955
971914.275	0.9986
971914.325	0.9939
971914.375	1.0001
971914.425	0.999
971914.475	1.0065
971914.525	1.0011
971914.575	0.9988
971914.625	1.0071
971914.675	0.9958
971914.725	0.9975
971914.775	1.0004
971914.825	1.0004
971914.875	0.9995
971914.925	1.0015
971914.975	0.9987
971915.025	0.9984
971915.075	1.0064
971915.125	0.9974
971915.175	1.0033
971915.225	1.0006
971915.275	1.0032
971915.325	0.999
971915.375	0.9963
971915.425	0.9956
971915.475	1.0006
971915.525	0.9975
971915.575	0.9968
971915.625	0.9998
971915.675	0.9959
971915.725	0.994
971915.775	1.0013
971915.825	1.0038
971915.875	0.9982
971915.925	1.0022
971915.975	0.998
971916.025	0.997
971916.075	0.9981
971916.125	0.9954
971916.175	1.0082
971916.225	0.997
971916.275	1.0
971916.325	0.9937
971916.375	0.9992
971916.425	0.9961
971916.475	0.9974
971916.525	0.9996
971916.575	1.0011
971916.625	1.0045
971916.675	0.9964
971916.725	0.9943
971916.775	0.997
971916.825	0.9939
971916.875	0.9946
971916.925	0.9898
971916.975	0.9918
971917.025	0.9903
971917.075	0.9857
971917.125	0.989
971917.175	0.9777
971917.225	0.9797
971917.275	0.9708
971917.325	0.9726
971917.375	0.9698
971917.425	0.9656
971917.475	0.9669
971917.525	0.9645
971917.575	0.9606
971917.625	0.9584
971917.675	0.9636
971917.725	0.9559
971917.775	0.9536
971917.825	0.9622
971917.875	0.9573
971917.925	0.9593
971917.975	0.9618
971918.025	0.961
971918.075	0.9585
971918.125	0.9652
971918.175	0.965
971918.225	0.9691
971918.275	0.9679
971918.325	0.9726
971918.375	0.9813
971918.425	0.9861
971918.475	0.9817
971918.525	0.9834
971918.575	0.9842
971918.625	0.9917
971918.675	0.9899
971918.725	0.997
971918.775	1.0004
971918.825	0.9985
971918.875	0.9961
971918.925	0.9928
971918.975	0.995
971919.025	0.9974
971919.075	0.9937
971919.125	0.9975
971919.175	0.9962
971919.225	0.9922
971919.275	0.9873
971919.325	0.9918
971919.375	0.9914
971919.425	0.9943
971919.475	0.9944
971919.525	0.9881
971919.575	0.9907
971919.625	0.9965
971919.675	0.9912
971919.725	0.9905
971919.775	0.9911
971919.825	0.9859
971919.875	0.9946
971919.925	0.9899
971919.975	1.0013
971920.025	0.9944
971920.075	0.9941
971920.125	0.9951
971920.175	0.9942
971920.225	0.9994
971920.275	0.9965
971920.325	0.9978
971920.375	0.9994
971920.425	0.9869
971920.475	0.9935
971920.525	0.9982
971920.575	0.9969
971920.625	0.989
971920.675	0.9872
971920.725	0.9851
971920.775	0.9836
971920.825	0.9822
971920.875	0.9784
971920.925	0.9779
971920.975	0.979
971921.025	0.9822
971921.075	0.9763
971921.125	0.9781
971921.175	0.9801
971921.225	0.976
971921.275	0.9762
971921.325	0.9827
971921.375	0.9745
971921.425	0.984
971921.475	0.9864
971921.525	0.9807
971921.575	0.9859
971921.625	0.9854
971921.675	0.9882
971921.725	0.9868
971921.775	0.9954
971921.825	0.9928
971921.875	0.9937
971921.925	0.9942
971921.975	0.996
971922.025	0.9937
971922.075	0.9927
971922.125	0.9984
971922.175	0.9911
971922.225	0.9981
971922.275	0.9927
971922.325	1.0022
971922.375	0.9991
971922.425	1.0008
971922.475	0.9962
971922.525	0.9997
971922.575	1.0
971922.625	1.0086
971922.675	0.9874
971922.725	1.0033
971922.775	1.0013
971922.825	0.9974
971922.875	1.0123
971922.925	0.9953
971922.975	1.0004
971923.025	0.9897
1032994.975	0.9866
1032995.025	0.9763
1032995.075	0.979
1032995.125	0.9807
1032995.175	0.977
1032995.225	0.9759
1032995.275	0.9736
1032995.325	0.98
1032995.375	0.9719
1032995.425	0.9765
1032995.475	0.9808
1032995.525	0.9795
1032995.575	0.9783
1032995.625	0.9732
1032995.675	0.977
1032995.725	0.9806
1032995.775	0.9849
1032995.825	0.9748
1032995.875	0.9812
1032995.925	0.9706
1032995.975	0.9781
1032996.025	0.9791
1032996.075	0.9856
1032996.125	0.9773
1032996.175	0.981
1032996.225	0.9788
1032996.275	0.9816
1032996.325	0.9859
1032996.375	0.9884
1032996.425	0.9969
1032996.475	0.9938
1032996.525	0.9905
1032996.575	0.9977
1032996.625	0.9958
1032996.675	0.9997
1032996.725	0.9946
1032996.775	0.9939
1032996.825	1.0004
1032996.875	0.998
1032996.925	0.9986
1032996.975	1.0027
1032997.025	0.9946
1032997.075	0.9952
1032997.125	0.9923
1032997.175	0.9969
1032997.225	0.9962
1032997.275	0.9895
1032997.325	0.9961
1032997.375	0.9919
1032997.425	0.9973
1032997.475	0.9974
1032997.525	0.9989
1032997.575	1.0038
1032997.625	1.0059
1032997.675	0.9987
1032997.725	0.9996
1032997.775	1.0017
1032997.825	1.0075
1032997.875	1.002
1032997.925	1.0131
1032997.975	1.0097
1032998.025	1.0078
1032998.075	1.0099
1032998.125	1.0058
1032998.175	1.0011
1032998.225	1.0015
1032998.275	1.0027
1032998.325	1.0095
1032998.375	1.0029
1032998.425	1.0077
1032998.475	1.0004
1032998.525	1.0041
1032998.575	1.0059
1032998.625	0.9977
1032998.675	1.0001
1032998.725	1.0053
1032998.775	0.9962
1032998.825	0.9953
1032998.875	0.9963
1032998.925	0.9932
1032998.975	0.9945
1032999.025	0.9979
1032999.075	0.9948
1032999.125	0.9922
1032999.175	0.9967
1032999.225	0.995
1032999.275	0.9878
1032999.325	1.0028
1032999.375	0.9985
1032999.425	1.0004
1032999.475	1.0033
1032999.525	0.9945
1032999.575	1.0071
1032999.625	1.0025
1032999.675	0.9983
1032999.725	0.9969
1032999.775	1.0017
1032999.825	0.9973
1032999.875	1.0057
1032999.925	0.9971
1032999.975	0.9951
1033000.025	0.9994
1033000.075	0.9896
1033000.125	0.9895
1033000.175	0.9892
1033000.225	0.9869
1033000.275	0.9859
1033000.325	0.9864
1033000.375	0.9858
1033000.425	0.9834
1033000.475	0.9846
1033000.525	0.9828
1033000.575	0.9823
1033000.625	0.9877
1033000.675	0.9897
1033000.725	0.983
1033000.775	0.9822
1033000.825	0.9895
1033000.875	0.9838
1033000.925	0.9778
1033000.975	0.9863
1033001.025	0.9796
1033001.075	0.9874
1033001.125	0.9849
1033001.175	0.9867
1033001.225	0.9856
1033001.275	0.9895
1033001.325	0.9868
1033001.375	0.9837
1033001.425	0.988
1033001.475	0.9914
1033001.525	0.9861
1033001.575	0.9911
1033001.625	0.9968
1033001.675	0.9962
1033001.725	0.9919
1033001.775	0.9952
1033001.825	0.9959
1033001.875	0.9979
1033001.925	0.9919
1033001.975	0.9911
1033002.025	0.9921
1033002.075	0.9993
1033002.125	0.9908
1033002.175	0.9929
1033002.225	0.995
1033002.275	0.9933
1033002.325	0.994
1033002.375	0.9896
1033002.425	0.9899
1033002.475	0.9892
1033002.525	0.9924
1033002.575	0.9925
1033002.625	0.9981
1033002.675	0.9902
1033002.725	0.9946
1033002.775	1.0012
1033002.825	0.9901
1033002.875	0.9853
1033002.925	0.9927
1033002.975	0.9952
1033003.025	0.9963
1033003.075	0.9926
1033003.125	0.9884
1033003.175	0.9894
1033003.225	0.9934
1033003.275	0.9871
1033003.325	0.9882
1033003.375	0.9868
1033003.425	0.9903
1033003.475	0.9895
1033003.525	0.9968
1033003.575	0.9927
1033003.625	0.9973
1033003.675	0.9953
1033003.725	0.9951
1033003.775	0.9943
1033003.825	1.0024
1033003.875	0.9984
1033003.925	0.9974
1033003.975	0.9973
1033004.025	0.999
1033004.075	0.9978
1033004.125	0.9961
1033004.175	0.9933
1033004.225	0.9943
1033004.275	0.9908
1033004.325	0.9902
1033004.375	0.9873
1033004.425	0.9822
1033004.475	0.9898
1033004.525	0.9876
1033004.575	0.9798
1033004.625	0.9842
1033004.675	0.9778
1033004.725	0.9848
1033004.775	0.9903
1033004.825	0.9903
1033004.875	0.9857
1033004.925	0.9912
1033004.975	0.9842
1033005.025	0.9883
1033005.075	0.9835
1033005.125	0.9795
1033005.175	0.9751
1033005.225	0.9743
1033005.275	0.9772
1033005.325	0.9724
1033005.375	0.9698
1033005.425	0.9771
1033005.475	0.9722
1033005.525	0.9668
1033005.575	0.9698
1033005.625	0.9778
1033005.675	0.9806
1033005.725	0.9793
1033005.775	0.9805
1033005.825	0.9902
1033005.875	0.9935
1033005.925	0.9902
1033005.975	0.9955
1033006.025	0.9998
1033006.075	1.0037
1033006.125	1.0008
1033006.175	1.0015
1033006.225	0.9986
1033006.275	1.0059
1033006.325	1.0018
1033006.375	1.0024
1033006.425	1.0011
1033006.475	1.0082
1033006.525	1.0033
1033006.575	1.0011
1033006.625	0.999
1033006.675	1.0039
1033006.725	0.9985
1033006.775	1.0007
1033006.825	1.0047
1033006.875	0.9959
1033006.925	0.9995
1033006.975	1.0055
1033007.025	0.99
1033108.975	1.027
1033109.025	1.0004
1033109.075	0.9988
1033109.125	0.9955
1033109.175	0.9885
1033109.225	1.0032
1033109.275	0.9936
1033109.325	0.9919
1033109.375	0.992
1033109.425	0.9903
1033109.475	0.9858
1033109.525	0.9886
1033109.575	0.9886
1033109.625	0.9919
1033109.675	0.9888
1033109.725	0.994
1033109.775	0.9756
1033109.825	0.988
1033109.875	0.9742
1033109.925	0.976
1033109.975	0.9589
1033110.025	0.9736
1033110.075	0.9676
1033110.125	0.9636
1033110.175	0.9626
1033110.225	0.9721
1033110.275	0.9749
1033110.325	0.9819
1033110.375	0.9692
1033110.425	0.998
1033110.475	0.9731
1033110.525	0.9698
1033110.575	0.9652
1033110.625	0.9876
1033110.675	0.9871
1033110.725	0.977
1033110.775	0.9599
1033110.825	0.9789
1033110.875	0.9768
1033110.925	0.9907
1033110.975	0.9888
1033111.025	0.9846
1033111.075	0.9862
1033111.125	1.0001
1033111.175	0.9752
1033111.225	0.9921
1033111.275	0.999
1033111.325	0.9897
1033111.375	0.9913
1033111.425	1.0086
1033111.475	1.0001
1033111.525	1.0028
1033111.575	1.0046
1033111.625	1.0038
1033111.675	0.9982
1033111.725	1.0005
1033111.775	1.0005
1033111.825	0.9833
1033111.875	0.9785
1033111.925	0.9902
1033111.975	0.9931
1033112.025	1.0035
1033112.075	1.0007
1033112.125	0.9998
1033112.175	0.9856
1033112.225	0.9881
1033112.275	0.998
1033112.325	0.984
1033112.375	0.9856
1033112.425	1.0036
1033112.475	0.9977
1033112.525	1.0035
1033112.575	0.9943
1033112.625	0.9861
1033112.675	1.0023
1033112.725	1.0073
1033112.775	1.0023
1033112.825	1.002
1033112.875	0.9948
1033112.925	0.9989
1033112.975	0.9953
1033113.025	1.0022
1033113.075	0.9942
1033113.125	1.0024
1033113.175	0.9923
1033113.225	0.9909
1033113.275	0.9979
1033113.325	0.9959
1033113.375	0.9984
1033113.425	0.9984
1033113.475	1.0008
1033113.525	0.9842
1033113.575	0.9903
1033113.625	0.9998
1033113.675	0.9767
1033113.725	0.9855
1033113.775	0.9984
1033113.825	0.9841
1033113.875	0.9842
1033113.925	0.9874
1033113.975	0.9902
1033114.025	0.9907
1033114.075	0.992
1033114.125	0.9932
1033114.175	0.9936
1033114.225	0.993
1033114.275	0.9944
1033114.325	0.9941
1033114.375	0.9954
1033114.425	0.9969
1033114.475	0.9949
1033114.525	0.9982
1033114.575	0.9984
1033114.625	0.9971
1033114.675	0.9986
1033114.725	0.9996
1033114.775	0.9986
1033114.825	0.9986
1033114.875	1.0003
1033114.925	0.9981
1033114.975	1.002
1033115.025	1.0004
1033115.075	1.0011
1033115.125	0.9978
1033115.175	1.0011
1033115.225	0.9989
1033115.275	1.0016
1033115.325	1.003
1033115.375	1.0017
1033115.425	1.0022
1033115.475	1.0015
1033115.525	0.9987
1033115.575	1.0011
1033115.625	0.9982
1033115.675	0.9984
1033115.725	0.9973
1033115.775	0.9977
1033115.825	0.9973
1033115.875	0.9963
1033115.925	0.9923
1033115.975	0.9932
1033116.025	0.9949
1033116.075	0.992
1033116.125	0.9924
1033116.175	0.99
1033116.225	0.9893
1033116.275	0.9884
1033116.325	0.9858
1033116.375	0.9876
1033116.425	0.9869
1033116.475	0.9824
1033116.525	0.9823
1033116.575	0.9826
1033116.625	0.9816
1033116.675	0.9839
1033116.725	0.9842
1033116.775	0.9789
1033116.825	0.9814
1033116.875	0.9787
1033116.925	0.9779
1033116.975	0.9765
1033117.025	0.9708
1033117.075	0.9704
1033117.125	0.9677
1033117.175	0.966
1033117.225	0.9644
1033117.275	0.9636
1033117.325	0.9629
1033117.375	0.9562
1033117.425	0.9583
1033117.475	0.9535
1033117.525	0.9555
1033117.575	0.9507
1033117.625	0.9512
1033117.675	0.9516
1033117.725	0.9541
1033117.775	0.9508
1033117.825	0.9525
1033117.875	0.9542
1033117.925	0.9562
1033117.975	0.957
1033118.025	0.9575
1033118.075	0.9576
1033118.125	0.9584
1033118.175	0.9592
1033118.225	0.9569
1033118.275	0.9584
1033118.325	0.9547
1033118.375	0.9548
1033118.425	0.9577
1033118.475	0.9557
1033118.525	0.9557
1033118.575	0.9559
1033118.625	0.9556
1033118.675	0.9582
1033118.725	0.9608
1033118.775	0.9615
1033118.825	0.9653
1033118.875	0.9687
1033118.925	0.9731
1033118.975	0.9744
1033119.025	0.9807
1033119.075	0.9796
1033119.125	0.9786
1033119.175	0.9789
1033119.225	0.9757
1033119.275	0.9764
1033119.325	0.9763
1033119.375	0.9739
1033119.425	0.9703
1033119.475	0.9695
1033119.525	0.9682
1033119.575	0.9693
1033119.625	0.9706
1033119.675	0.9716
1033119.725	0.9726
1033119.775	0.9699
1033119.825	0.9714
1033119.875	0.9733
1033119.925	0.9729
1033119.975	0.9707
1033120.025	0.9698
1033120.075	0.968
1033120.125	0.9679
1033120.175	0.9662
1033120.225	0.9651
1033120.275	0.9675
1033120.325	0.9632
1033120.375	0.9653
1033120.425	0.9626
1033120.475	0.9605
1033120.525	0.9623
1033120.575	0.9636
1033120.625	0.9632
1033120.675	0.9623
1033120.725	0.968
1033120.775	0.9679
1033120.825	0.9685
1033120.875	0.9693
1033120.925	0.9696
1033120.975	0.9744
1033121.025	0.9784
1033121.075	0.9771
1033121.125	0.9797
1033121.175	0.9798
1033121.225	0.9845
1033121.275	0.9829
1033121.325	0.9879
1033121.375	0.9876
1033121.425	0.984
1033121.475	0.987
1033121.525	0.9879
1033121.575	0.9883
1033121.625	0.9892
1033121.675	0.9911
1033121.725	0.988
1033121.775	0.9889
1033121.825	0.9925
1033121.875	0.9926
1033121.925	0.993
1033121.975	0.9929
1033122.025	0.9961
1033122.075	0.9934
1033122.125	0.9972
1033122.175	0.996
1033122.225	0.997
1033122.275	0.997
1033122.325	0.9992
1033122.375	0.9984
1033122.425	1.002
1033122.475	0.9985
1033122.525	1.0017
1033122.575	1.0009
1033122.625	1.0026
1033122.675	0.9978
1033122.725	1.0016
1033122.775	1.0004
1033122.825	1.0004
1033122.875	1.0013
1033122.925	1.0005
1033122.975	1.0009
1033123.025	1.005
