# Supplementary material for: Hyperfine-resolved rovibrational and rotational spectroscopy of OH+ (X3Σ−)
Source: Phys Chem Chem Phys. 2026 Apr 28;28(20):12651–9. doi: 10.1039/d6cp00632a (PMC13159976; doi:10.1039/d6cp00632a)
Supplement: CP-028-D6CP00632A-s003 [file CP-028-D6CP00632A-s003.zip]

Archive with 6 entries (6 files):
- OHplus.lin
- OHplus.par
- OHplus.fit
- 1state.lin
- 1state.par
- 1state.fit
