# Supplementary material for: Hyperfine-resolved rovibrational and rotational spectroscopy of OH+ (X3Σ−)
Source: Phys Chem Chem Phys. 2026 Apr 28;28(20):12651–9. doi: 10.1039/d6cp00632a (PMC13159976; doi:10.1039/d6cp00632a)
Supplement: CP-028-D6CP00632A-s003 [file CP-028-D6CP00632A-s003.zip › OHplus.lin]

  0  6  1  2 -1                              0.0        .0001 /per def.
 12  1 11 11 13  0 12 12                  2433.414     -.003  /Rehfuss et al., 1992
 12  1 12 12 13  0 13 13                  2433.600     -.003  /Rehfuss et al., 1992
 12  1 13 13 13  0 14 14                  2433.815     -.003  /Rehfuss et al., 1992
 11  1 10 10 12  0 11 11                  2479.881     -.003  /Rehfuss et al., 1992
 11  1 11 11 12  0 12 12                  2480.073     -.003  /Rehfuss et al., 1992
 11  1 12 12 12  0 13 13                  2480.283     -.003  /Rehfuss et al., 1992
 10  1  9  9 11  0 10 10                  2525.505     -.003  /Rehfuss et al., 1992
 10  1 10 10 11  0 11 11                  2525.693     -.003  /Rehfuss et al., 1992
 10  1 11 11 11  0 12 12                  2525.899     -.003  /Rehfuss et al., 1992
  9  1  8  8 10  0  9  9                  2570.222     -.003  /Rehfuss et al., 1992
  9  1  9  9 10  0 10 10                  2570.406     -.003  /Rehfuss et al., 1992
  9  1 10 10 10  0 11 11                  2570.604     -.003  /Rehfuss et al., 1992
  8  1  7  7  9  0  8  8                  2613.967     -.003  /Rehfuss et al., 1992
  8  1  8  8  9  0  9  9                  2614.147     -.003  /Rehfuss et al., 1992
  8  1  9  9  9  0 10 10                  2614.357     -.003  /Rehfuss et al., 1992
  6  1  5  5  7  0  6  6                  2698.385     -.003  /Rehfuss et al., 1992
  6  1  6  6  7  0  7  7                  2698.573     -.003  /Rehfuss et al., 1992
  6  1  7  7  7  0  8  8                  2698.777     -.003  /Rehfuss et al., 1992
  5  1  4  4  6  0  5  5                  2738.940     -.003  /Rehfuss et al., 1992
  5  1  5  5  6  0  6  6                  2739.143     -.003  /Rehfuss et al., 1992
  5  1  6  6  6  0  7  7                  2739.347     -.003  /Rehfuss et al., 1992
  4  1  5  5  5  0  5  5                  2775.859     -.003  /Rehfuss et al., 1992
  4  1  3  3  5  0  4  4                  2778.323     -.003  /Rehfuss et al., 1992
  4  1  4  4  5  0  5  5                  2778.540     -.003  /Rehfuss et al., 1992
  4  1  5  5  5  0  6  6                  2778.749     -.003  /Rehfuss et al., 1992
  4  1  4  4  5  0  4  4                  2780.155     -.003  /Rehfuss et al., 1992
  3  1  4  4  4  0  4  4                  2814.232     -.003  /Rehfuss et al., 1992
  3  1  2  2  4  0  3  3                  2816.462     -.003  /Rehfuss et al., 1992
  3  1  3  3  4  0  4  4                  2816.727     -.003  /Rehfuss et al., 1992
  3  1  4  4  4  0  5  5                  2816.945     -.003  /Rehfuss et al., 1992
  3  1  3  3  4  0  3  3                  2818.553     -.003  /Rehfuss et al., 1992
  2  1  3  3  3  0  3  3                  2851.364     -.003  /Rehfuss et al., 1992
  2  1  1  1  3  0  2  2                  2853.236     -.003  /Rehfuss et al., 1992
  2  1  2  2  3  0  3  3                  2853.650     -.003  /Rehfuss et al., 1992
  2  1  3  3  3  0  4  4                  2853.887     -.003  /Rehfuss et al., 1992
  2  1  2  2  3  0  2  2                  2855.740     -.003  /Rehfuss et al., 1992
  1  1  0  0  2  0  1  1                  2887.655     -.003  /Rehfuss et al., 1992
  1  1  1  1  2  0  2  2                  2889.261     -.003  /Rehfuss et al., 1992
  1  1  2  2  2  0  3  3                  2889.541     -.003  /Rehfuss et al., 1992
  1  1  1  1  2  0  1  1                  2891.778     -.003  /Rehfuss et al., 1992
  0  1  1  1  1  0  1  1                  2921.895     -.003  /Rehfuss et al., 1992
  0  1  1  1  1  0  2  2                  2923.943     -.003  /Rehfuss et al., 1992
  0  1  1  1  1  0  0  0                  2926.030     -.003  /Rehfuss et al., 1992
  1  1  0  0  0  0  1  1                  2985.228     -.003  /Rehfuss et al., 1992
  1  1  2  2  0  0  1  1                  2987.324     -.003  /Rehfuss et al., 1992
  1  1  1  1  0  0  1  1                  2989.353     -.003  /Rehfuss et al., 1992
  2  1  1  1  1  0  1  1                  3015.100     -.003  /Rehfuss et al., 1992
  2  1  1  1  1  0  2  2                  3017.141     -.003  /Rehfuss et al., 1992
  2  1  3  3  1  0  2  2                  3017.367     -.003  /Rehfuss et al., 1992
  2  1  2  2  1  0  1  1                  3017.612     -.003  /Rehfuss et al., 1992
  2  1  1  1  1  0  0  0                  3019.240     -.003  /Rehfuss et al., 1992
  2  1  2  2  1  0  2  2                  3019.652     -.003  /Rehfuss et al., 1992
  3  1  4  4  2  0  3  3                  3045.762     -.003  /Rehfuss et al., 1992
  3  1  3  3  2  0  2  2                  3045.950     -.003  /Rehfuss et al., 1992
  3  1  2  2  2  0  1  1                  3046.370     -.003  /Rehfuss et al., 1992
  3  1  3  3  2  0  3  3                  3048.261     -.003  /Rehfuss et al., 1992
  4  1  3  3  3  0  3  3                  3070.869     -.003  /Rehfuss et al., 1992
  4  1  5  5  3  0  4  4                  3072.546     -.003  /Rehfuss et al., 1992
  4  1  4  4  3  0  3  3                  3072.704     -.003  /Rehfuss et al., 1992
  4  1  3  3  3  0  2  2                  3072.962     -.003  /Rehfuss et al., 1992
  4  1  4  4  3  0  4  4                  3075.226     -.003  /Rehfuss et al., 1992
  5  1  4  4  4  0  4  4                  3096.204     -.003  /Rehfuss et al., 1992
  5  1  6  6  4  0  5  5                  3097.689     -.003  /Rehfuss et al., 1992
  5  1  5  5  4  0  4  4                  3097.828     -.003  /Rehfuss et al., 1992
  5  1  4  4  4  0  3  3                  3098.032     -.003  /Rehfuss et al., 1992
  6  1  7  7  5  0  6  6                  3121.164     -.003  /Rehfuss et al., 1992
  6  1  6  6  5  0  5  5                  3121.291     -.003  /Rehfuss et al., 1992
  6  1  5  5  5  0  4  4                  3121.463     -.003  /Rehfuss et al., 1992
  6  1  6  6  5  0  6  6                  3124.182     -.003  /Rehfuss et al., 1992
  7  1  6  6  6  0  6  6                  3141.775     -.003  /Rehfuss et al., 1992
  7  1  8  8  6  0  7  7                  3142.934     -.003  /Rehfuss et al., 1992
  7  1  7  7  6  0  6  6                  3143.050     -.003  /Rehfuss et al., 1992
  7  1  6  6  6  0  5  5                  3143.203     -.003  /Rehfuss et al., 1992
  8  1  9  9  7  0  8  8                  3162.964     -.003  /Rehfuss et al., 1992
  8  1  8  8  7  0  7  7                  3163.069     -.003  /Rehfuss et al., 1992
  8  1  7  7  7  0  6  6                  3163.212     -.003  /Rehfuss et al., 1992
  9  1 10 10  8  0  9  9                  3181.202     -.003  /Rehfuss et al., 1992
  9  1  9  9  8  0  8  8                  3181.304     -.003  /Rehfuss et al., 1992
  9  1  8  8  8  0  7  7                  3181.435     -.003  /Rehfuss et al., 1992
 10  1 11 11  9  0 10 10                  3197.648     -.003  /Rehfuss et al., 1992
 10  1 10 10  9  0  9  9                  3197.737     -.003  /Rehfuss et al., 1992
 10  1  9  9  9  0  8  8                  3197.857     -.003  /Rehfuss et al., 1992
 11  1 12 12 10  0 11 11                  3212.260     -.003  /Rehfuss et al., 1992
 11  1 11 11 10  0 10 10                  3212.342     -.003  /Rehfuss et al., 1992
 11  1 10 10 10  0  9  9                  3212.455     -.003  /Rehfuss et al., 1992
 12  1 13 13 11  0 12 12                  3224.999     -.003  /Rehfuss et al., 1992
 12  1 12 12 11  0 11 11                  3225.075     -.003  /Rehfuss et al., 1992
 12  1 11 11 11  0 10 10                  3225.183     -.003  /Rehfuss et al., 1992
 13  1 14 14 12  0 13 13                  3235.853     -.003  /Rehfuss et al., 1992
 13  1 13 13 12  0 12 12                  3235.922     -.003  /Rehfuss et al., 1992
 13  1 12 12 12  0 11 11                  3236.010     -.003  /Rehfuss et al., 1992
 13  0 14 14 12  0 13 13                   410.265     -.003  /Liu et al., 1987
 13  0 13 13 12  0 12 12                   410.405     -.003  /Liu et al., 1987
 13  0 12 12 12  0 11 11                   410.553     -.003  /Liu et al., 1987
  9  2  8  8 10  1  9  9                  2429.446     -.003  /Rehfuss et al., 1992
  9  2  9  9 10  1 10 10                  2429.620     -.003  /Rehfuss et al., 1992
  9  2 10 10 10  1 11 11                  2429.827     -.003  /Rehfuss et al., 1992
  8  2  7  7  9  1  8  8                  2471.417     -.003  /Rehfuss et al., 1992
  8  2  8  8  9  1  9  9                  2471.596     -.003  /Rehfuss et al., 1992
  8  2  9  9  9  1 10 10                  2471.794     -.003  /Rehfuss et al., 1992
  7  2  6  6  8  1  7  7                  2512.401     -.003  /Rehfuss et al., 1992
  7  2  7  7  8  1  8  8                  2512.584     -.003  /Rehfuss et al., 1992
  7  2  8  8  8  1  9  9                  2512.785     -.003  /Rehfuss et al., 1992
  6  2  5  5  7  1  6  6                  2552.358     -.003  /Rehfuss et al., 1992
  6  2  6  6  7  1  7  7                  2552.546     -.003  /Rehfuss et al., 1992
  6  2  7  7  7  1  8  8                  2552.751     -.003  /Rehfuss et al., 1992
  5  2  4  4  6  1  5  5                  2591.245     -.003  /Rehfuss et al., 1992
  5  2  5  5  6  1  6  6                  2591.433     -.003  /Rehfuss et al., 1992
  5  2  6  6  6  1  7  7                  2591.635     -.003  /Rehfuss et al., 1992
  4  2  5  5  5  1  5  5                  2626.541     -.003  /Rehfuss et al., 1992
  4  2  3  3  5  1  4  4                  2628.978     -.003  /Rehfuss et al., 1992
  4  2  4  4  5  1  5  5                  2629.187     -.003  /Rehfuss et al., 1992
  4  2  5  5  5  1  6  6                  2629.392     -.003  /Rehfuss et al., 1992
  3  2  2  2  4  1  3  3                  2665.503     -.003  /Rehfuss et al., 1992
  3  2  3  3  4  1  4  4                  2665.760     -.003  /Rehfuss et al., 1992
  3  2  4  4  4  1  5  5                  2665.975     -.003  /Rehfuss et al., 1992
  3  2  3  3  4  1  3  3                  2667.594     -.003  /Rehfuss et al., 1992
  2  2  3  3  3  1  3  3                  2698.846     -.003  /Rehfuss et al., 1992
  2  2  1  1  3  1  2  2                  2700.703     -.003  /Rehfuss et al., 1992
  2  2  2  2  3  1  3  3                  2701.111     -.003  /Rehfuss et al., 1992
  2  2  3  3  3  1  4  4                  2701.345     -.003  /Rehfuss et al., 1992
  2  2  2  2  3  1  2  2                  2703.207     -.003  /Rehfuss et al., 1992
  1  2  2  2  2  1  2  2                  2733.176     -.003  /Rehfuss et al., 1992
  1  2  0  0  2  1  1  1                  2733.592     -.003  /Rehfuss et al., 1992
  1  2  1  1  2  1  2  2                  2735.184     -.003  /Rehfuss et al., 1992
  1  2  2  2  2  1  3  3                  2735.464     -.003  /Rehfuss et al., 1992
  1  2  1  1  2  1  1  1                  2737.690     -.003  /Rehfuss et al., 1992
  0  2  1  1  1  1  1  1                  2766.334     -.003  /Rehfuss et al., 1992
  0  2  1  1  1  1  2  2                  2768.363     -.003  /Rehfuss et al., 1992
  0  2  1  1  1  1  0  0                  2770.453     -.003  /Rehfuss et al., 1992
  1  2  0  0  0  1  1  1                  2826.800     -.003  /Rehfuss et al., 1992
  1  2  2  2  0  1  1  1                  2828.892     -.003  /Rehfuss et al., 1992
  1  2  1  1  0  1  1  1                  2830.898     -.003  /Rehfuss et al., 1992
  2  2  1  1  1  1  1  1                  2855.302     -.003  /Rehfuss et al., 1992
  2  2  3  3  1  1  2  2                  2857.565     -.003  /Rehfuss et al., 1992
  2  2  2  2  1  1  1  1                  2857.800     -.003  /Rehfuss et al., 1992
  2  2  1  1  1  1  0  0                  2859.420     -.003  /Rehfuss et al., 1992
  2  2  2  2  1  1  2  2                  2859.829     -.003  /Rehfuss et al., 1992
  3  2  2  2  2  1  2  2                  2882.725     -.003  /Rehfuss et al., 1992
  3  2  4  4  2  1  3  3                  2884.635     -.003  /Rehfuss et al., 1992
  3  2  3  3  2  1  2  2                  2884.816     -.003  /Rehfuss et al., 1992
  3  2  2  2  2  1  1  1                  2885.231     -.003  /Rehfuss et al., 1992
  3  2  3  3  2  1  3  3                  2887.102     -.003  /Rehfuss et al., 1992
  4  2  3  3  3  1  3  3                  2908.452     -.003  /Rehfuss et al., 1992
  4  2  5  5  3  1  4  4                  2910.135     -.003  /Rehfuss et al., 1992
  4  2  4  4  3  1  3  3                  2910.289     -.003  /Rehfuss et al., 1992
  4  2  3  3  3  1  2  2                  2910.542     -.003  /Rehfuss et al., 1992
  4  2  4  4  3  1  4  4                  2912.783     -.003  /Rehfuss et al., 1992
  5  2  4  4  4  1  4  4                  2932.547     -.003  /Rehfuss et al., 1992
  5  2  6  6  4  1  5  5                  2934.045     -.003  /Rehfuss et al., 1992
  5  2  5  5  4  1  4  4                  2934.179     -.003  /Rehfuss et al., 1992
  5  2  4  4  4  1  3  3                  2934.378     -.003  /Rehfuss et al., 1992
  5  2  5  5  4  1  5  5                  2936.859     -.003  /Rehfuss et al., 1992
  6  2  5  5  5  1  5  5                  2954.999     -.003  /Rehfuss et al., 1992
  6  2  7  7  5  1  6  6                  2956.337     -.003  /Rehfuss et al., 1992
  6  2  6  6  5  1  5  5                  2956.458     -.003  /Rehfuss et al., 1992
  6  2  5  5  5  1  4  4                  2956.629     -.003  /Rehfuss et al., 1992
  7  2  8  8  6  1  7  7                  2976.964     -.003  /Rehfuss et al., 1992
  7  2  7  7  6  1  6  6                  2977.077     -.003  /Rehfuss et al., 1992
  7  2  6  6  6  1  5  5                  2977.227     -.003  /Rehfuss et al., 1992
  8  2  9  9  7  1  8  8                  2995.905     -.003  /Rehfuss et al., 1992
  8  2  8  8  7  1  7  7                  2996.008     -.003  /Rehfuss et al., 1992
  8  2  7  7  7  1  6  6                  2996.148     -.003  /Rehfuss et al., 1992
  9  2 10 10  8  1  9  9                  3013.120     -.003  /Rehfuss et al., 1992
  9  2  9  9  8  1  8  8                  3013.216     -.003  /Rehfuss et al., 1992
  9  2  8  8  8  1  7  7                  3013.344     -.003  /Rehfuss et al., 1992
  9  2  9  9  8  1  9  9                  3016.553     -.003  /Rehfuss et al., 1992
 10  2 11 11  9  1 10 10                  3028.583     -.003  /Rehfuss et al., 1992
 10  2 10 10  9  1  9  9                  3028.677     -.003  /Rehfuss et al., 1992
 10  2  9  9  9  1  8  8                  3028.793     -.003  /Rehfuss et al., 1992
 11  2 12 12 10  1 11 11                  3042.263     -.003  /Rehfuss et al., 1992
 11  2 11 11 10  1 10 10                  3042.343     -.003  /Rehfuss et al., 1992
 11  2 10 10 10  1  9  9                  3042.453     -.003  /Rehfuss et al., 1992
 12  2 13 13 11  1 12 12                  3054.133     -.003  /Rehfuss et al., 1992
 12  2 11 11 11  1 10 10                  3054.307     -.003  /Rehfuss et al., 1992
 13  2 14 14 12  1 13 13                  3064.165     -.003  /Rehfuss et al., 1992
 13  2 13 13 12  1 12 12                  3064.233     -.003  /Rehfuss et al., 1992
 13  2 12 12 12  1 11 11                  3064.331     -.003  /Rehfuss et al., 1992
 14  2 15 15 13  1 14 14                  3072.335     -.003  /Rehfuss et al., 1992
 14  2 14 14 13  1 13 13                  3072.392     -.003  /Rehfuss et al., 1992
 14  2 13 13 13  1 12 12                  3072.478     -.003  /Rehfuss et al., 1992
  6  3  5  5  7  2  6  6                  2412.239     -.003  /Rehfuss et al., 1992
  6  3  6  6  7  2  7  7                  2412.419     -.003  /Rehfuss et al., 1992
  6  3  7  7  7  2  8  8                  2412.610     -.003  /Rehfuss et al., 1992
  5  3  4  4  6  2  5  5                  2449.467     -.003  /Rehfuss et al., 1992
  5  3  5  5  6  2  6  6                  2449.653     -.003  /Rehfuss et al., 1992
  5  3  6  6  6  2  7  7                  2449.850     -.003  /Rehfuss et al., 1992
  4  3  3  3  5  2  4  4                  2485.588     -.003  /Rehfuss et al., 1992
  4  3  4  4  5  2  5  5                  2485.801     -.003  /Rehfuss et al., 1992
  4  3  5  5  5  2  6  6                  2485.997     -.003  /Rehfuss et al., 1992
  3  3  2  2  4  2  3  3                  2520.552     -.003  /Rehfuss et al., 1992
  3  3  3  3  4  2  4  4                  2520.803     -.003  /Rehfuss et al., 1992
  3  3  4  4  4  2  5  5                  2521.012     -.003  /Rehfuss et al., 1992
  2  3  1  1  3  2  2  2                  2554.221     -.003  /Rehfuss et al., 1992
  2  3  2  2  3  2  3  3                  2554.612     -.003  /Rehfuss et al., 1992
  2  3  3  3  3  2  4  4                  2554.842     -.003  /Rehfuss et al., 1992
  1  3  0  0  2  2  1  1                  2585.615     -.003  /Rehfuss et al., 1992
  1  3  1  1  2  2  2  2                  2587.194     -.003  /Rehfuss et al., 1992
  1  3  2  2  2  2  3  3                  2587.467     -.003  /Rehfuss et al., 1992
  0  3  1  1  1  2  1  1                  2616.897     -.003  /Rehfuss et al., 1992
  0  3  1  1  1  2  2  2                  2618.908     -.003  /Rehfuss et al., 1992
  1  3  2  2  0  2  1  1                  2676.671     -.003  /Rehfuss et al., 1992
  1  3  1  1  0  2  1  1                  2678.664     -.003  /Rehfuss et al., 1992
  2  3  1  1  1  2  1  1                  2701.758     -.003  /Rehfuss et al., 1992
  2  3  3  3  1  2  2  2                  2704.016     -.003  /Rehfuss et al., 1992
  2  3  2  2  1  2  1  1                  2704.247     -.003  /Rehfuss et al., 1992
  2  3  1  1  1  2  0  0                  2705.859     -.003  /Rehfuss et al., 1992
  2  3  2  2  1  2  2  2                  2706.258     -.003  /Rehfuss et al., 1992
  3  3  4  4  2  2  3  3                  2729.805     -.003  /Rehfuss et al., 1992
  3  3  3  3  2  2  2  2                  2729.980     -.003  /Rehfuss et al., 1992
  3  3  2  2  2  2  1  1                  2730.395     -.003  /Rehfuss et al., 1992
  4  3  5  5  3  2  4  4                  2754.069     -.003  /Rehfuss et al., 1992
  4  3  4  4  3  2  3  3                  2754.215     -.003  /Rehfuss et al., 1992
  4  3  3  3  3  2  2  2                  2754.470     -.003  /Rehfuss et al., 1992
  5  3  6  6  4  2  5  5                  2776.793     -.003  /Rehfuss et al., 1992
  5  3  5  5  4  2  4  4                  2776.919     -.003  /Rehfuss et al., 1992
  5  3  4  4  4  2  3  3                  2777.119     -.003  /Rehfuss et al., 1992
  6  3  7  7  5  2  6  6                  2797.939     -.003  /Rehfuss et al., 1992
  6  3  6  6  5  2  5  5                  2798.057     -.003  /Rehfuss et al., 1992
  6  3  5  5  5  2  4  4                  2798.224     -.003  /Rehfuss et al., 1992
  7  3  8  8  6  2  7  7                  2817.482     -.003  /Rehfuss et al., 1992
  7  3  7  7  6  2  6  6                  2817.590     -.003  /Rehfuss et al., 1992
  7  3  6  6  6  2  5  5                  2817.738     -.003  /Rehfuss et al., 1992
  8  3  9  9  7  2  8  8                  2835.382     -.003  /Rehfuss et al., 1992
  8  3  8  8  7  2  7  7                  2835.484     -.003  /Rehfuss et al., 1992
  8  3  7  7  7  2  6  6                  2835.619     -.003  /Rehfuss et al., 1992
  9  3 10 10  8  2  9  9                  2851.611     -.003  /Rehfuss et al., 1992
  9  3  9  9  8  2  8  8                  2851.704     -.003  /Rehfuss et al., 1992
  9  3  8  8  8  2  7  7                  2851.830     -.003  /Rehfuss et al., 1992
 10  3 11 11  9  2 10 10                  2866.140     -.003  /Rehfuss et al., 1992
 10  3 10 10  9  2  9  9                  2866.226     -.003  /Rehfuss et al., 1992
 10  3  9  9  9  2  8  8                  2866.345     -.003  /Rehfuss et al., 1992
 11  3 12 12 10  2 11 11                  2878.943     -.003  /Rehfuss et al., 1992
 11  3 11 11 10  2 10 10                  2879.018     -.003  /Rehfuss et al., 1992
  2  4  1  1  3  3  2  2                  2413.765     -.003  /Rehfuss et al., 1992
  2  4  2  2  3  3  3  3                  2414.152     -.003  /Rehfuss et al., 1992
  2  4  3  3  3  3  4  4                  2414.378     -.003  /Rehfuss et al., 1992
  1  4  1  1  2  3  2  2                  2445.284     -.003  /Rehfuss et al., 1992
  1  4  2  2  2  3  3  3                  2445.548     -.003  /Rehfuss et al., 1992
  0  4  1  1  1  3  1  1                  2473.588     -.003  /Rehfuss et al., 1992
  0  4  1  1  1  3  2  2                  2475.580     -.003  /Rehfuss et al., 1992
  1  4  2  2  0  3  1  1                  2530.652     -.003  /Rehfuss et al., 1992
  2  4  3  3  1  3  2  2                  2556.713     -.003  /Rehfuss et al., 1992
  2  4  2  2  1  3  1  1                  2556.939     -.003  /Rehfuss et al., 1992
  3  4  4  4  2  3  3  3                  2581.267     -.003  /Rehfuss et al., 1992
  3  4  3  3  2  3  2  2                  2581.428     -.003  /Rehfuss et al., 1992
  3  4  2  2  2  3  1  1                  2581.843     -.003  /Rehfuss et al., 1992
  4  4  5  5  3  3  4  4                  2604.343     -.003  /Rehfuss et al., 1992
  4  4  4  4  3  3  3  3                  2604.480     -.003  /Rehfuss et al., 1992
  4  4  3  3  3  3  2  2                  2604.728     -.003  /Rehfuss et al., 1992
  5  4  6  6  4  3  5  5                  2625.925     -.003  /Rehfuss et al., 1992
  5  4  5  5  4  3  4  4                  2626.043     -.003  /Rehfuss et al., 1992
  5  4  4  4  4  3  3  3                  2626.237     -.003  /Rehfuss et al., 1992
  6  4  7  7  5  3  6  6                  2645.971     -.003  /Rehfuss et al., 1992
  6  4  6  6  5  3  5  5                  2646.085     -.003  /Rehfuss et al., 1992
  6  4  5  5  5  3  4  4                  2646.251     -.003  /Rehfuss et al., 1992
  7  4  8  8  6  3  7  7                  2664.473     -.003  /Rehfuss et al., 1992
  7  4  7  7  6  3  6  6                  2664.574     -.003  /Rehfuss et al., 1992
  7  4  6  6  6  3  5  5                  2664.719     -.003  /Rehfuss et al., 1992
  8  4  9  9  7  3  8  8                  2681.379     -.003  /Rehfuss et al., 1992
  8  4  8  8  7  3  7  7                  2681.473     -.003  /Rehfuss et al., 1992
  8  4  7  7  7  3  6  6                  2681.611     -.003  /Rehfuss et al., 1992
  9  4 10 10  8  3  9  9                  2696.675     -.003  /Rehfuss et al., 1992
  9  4  9  9  8  3  8  8                  2696.759     -.003  /Rehfuss et al., 1992
  9  4  8  8  8  3  7  7                  2696.886     -.003  /Rehfuss et al., 1992
  4  5  5  5  3  4  4  4                  2460.906     -.003  /Rehfuss et al., 1992
  5  5  6  6  4  4  5  5                  2481.390     -.003  /Rehfuss et al., 1992
  5  5  5  5  4  4  4  4                  2481.506     -.003  /Rehfuss et al., 1992
  5  5  4  4  4  4  3  3                  2481.695     -.003  /Rehfuss et al., 1992
  6  5  7  7  5  4  6  6                  2500.395     -.003  /Rehfuss et al., 1992
  6  5  6  6  5  4  5  5                  2500.498     -.003  /Rehfuss et al., 1992
  7  5  7  7  6  4  6  6                  2517.989     -.003  /Rehfuss et al., 1992
  7  5  6  6  6  4  5  5                  2518.136     -.003  /Rehfuss et al., 1992
  1  6  0  1  0  6  1  1                909045.2       1.0    /Bekooy et al., 1985
  1  6  0  1  0  6  1  2                909158.8       1.0    /Bekooy et al., 1985
  1  6  2  3  0  6  1  2                971803.8       1.5    /Bekooy et al., 1985
  1  6  2  2  0  6  1  1                971805.3       1.5    /Bekooy et al., 1985
  1  6  2  2  0  6  1  2                971919.2       1.0    /Bekooy et al., 1985
  1  6  1  2  0  6  1  1               1033004.4       1.0    /Bekooy et al., 1985
  1  6  1  2  0  6  1  2               1033118.6       1.0    /Bekooy et al., 1985
  1  6  1  2  1  6  1  1                     6.5       0.3    /Bekooy et al., 1985
  1  6  1  2  1  6  1  1                     6.8       0.4    /Bekooy et al., 1985
  4  1  4  4  5  0  5  5                  2778.543347  -.000043  /Markus et al., 2016
  4  1  5  5  5  0  6  6                  2778.752326  -.000100  /Markus et al., 2016
  3  7  2  2  4  6  3  3                  2816.464225  -.000055  .411  /Markus et al., 2016
  3  7  2  3  4  6  3  4                  2816.464225  -.000055  .589  /Markus et al., 2016
  3  1  3  3  4  0  4  4                  2816.730510  -.000100  /Markus et al., 2016
  3  7  4  4  4  6  5  5                  2816.948108  -.000061  .449  /Markus et al., 2016
  3  7  4  5  4  6  5  6                  2816.948108  -.000061  .551  /Markus et al., 2016
  2  7  1  1  3  6  2  2                  2853.236859  -.000025  .358  /Markus et al., 2016
  2  7  1  2  3  6  2  3                  2853.236859  -.000025  .642  /Markus et al., 2016
  2  1  2  2  3  0  3  3                  2853.653079  -.000080  /Markus et al., 2016
  2  7  3  3  3  6  4  4                  2853.889147  -.000091  .436  /Markus et al., 2016
  2  7  3  4  3  6  4  5                  2853.889147  -.000091  .564  /Markus et al., 2016
  1  7  0  1  2  6  1  2                  2887.654424  -.000230  /Markus et al., 2016
  1  7  2  2  2  6  3  3                  2889.544385  -.000046  .412  /Markus et al., 2016
  1  7  2  3  2  6  3  4                  2889.544385  -.000046  .588  /Markus et al., 2016
  1  1  1  1  2  0  2  2                  2889.261936  -.000110  /Markus et al., 2016
  1  7  1  1  2  6  1  2                  2891.773633  -.000105  .166  /Markus et al., 2016
  1  7  1  2  2  6  1  2                  2891.773633  -.000105  .834  /Markus et al., 2016
  0  7  1  1  1  6  2  2                  2923.940929  -.000063  .357  /Markus et al., 2016
  0  7  1  2  1  6  2  3                  2923.940929  -.000063  .643  /Markus et al., 2016
  1  7  2  3  0  6  1  2                  2987.324274  -.000096  .643  /Markus et al., 2016
  1  7  2  2  0  6  1  1                  2987.324274  -.000096  .357  /Markus et al., 2016
  1  7  1  1  0  6  1  2                  2989.353127  -.000063  .166  /Markus et al., 2016
  1  7  1  2  0  6  1  2                  2989.353127  -.000063  .834  /Markus et al., 2016
  2  7  3  4  1  6  2  3                  3017.368784  -.000061  .588  /Markus et al., 2016
  2  7  3  3  1  6  2  2                  3017.368784  -.000061  .412  /Markus et al., 2016
  2  1  2  2  1  0  1  1                  3017.612933  -.000052  /Markus et al., 2016
  2  7  1  2  1  6  0  1                  3019.241547  -.000093  /Markus et al., 2016
  3  7  4  5  2  6  3  4                  3045.765058  -.000065  .564  /Markus et al., 2016
  3  7  4  4  2  6  3  3                  3045.765058  -.000065  .436  /Markus et al., 2016
  3  1  3  3  2  0  2  2                  3045.952199  -.000069  /Markus et al., 2016
  3  7  2  3  2  6  1  2                  3046.372950  -.000047  .642  /Markus et al., 2016
  3  7  2  2  2  6  1  1                  3046.372950  -.000047  .358  /Markus et al., 2016
  4  7  5  6  3  6  4  5                  3072.547147  -.000025  .551  /Markus et al., 2016
  4  7  5  5  3  6  4  4                  3072.547147  -.000025  .449  /Markus et al., 2016
  4  1  4  4  3  0  3  3                  3072.705383  -.000039  /Markus et al., 2016
  4  7  3  4  3  6  2  3                  3072.964615  -.000074  .588  /Markus et al., 2016
  4  7  3  3  3  6  2  2                  3072.964615  -.000074  .412  /Markus et al., 2016
  5  1  6  6  4  0  5  5                  3097.691735  -.000088  /Markus et al., 2016
  5  1  5  5  4  0  4  4                  3097.831772  -.000110  /Markus et al., 2016
  5  1  4  4  4  0  3  3                  3098.033887  -.000230  /Markus et al., 2016
  6  1  7  7  5  0  6  6                  3121.165108  -.000130  /Markus et al., 2016
  6  1  6  6  5  0  5  5                  3121.292151  -.000240  /Markus et al., 2016
  6  1  5  5  5  0  4  4                  3121.465385  -.000070  /Markus et al., 2016
  1  6  0  1  0  6  1  1                909045.00       .10  /Silva et al., 2025
  1  6  0  1  0  6  1  2                909158.88       .10  /Silva et al., 2025
  1  6  2  3  0  6  1  2                971804.43       .10  /Silva et al., 2025
  1  6  2  2  0  6  1  1                971805.47       .10  /Silva et al., 2025
  1  6  2  2  0  6  1  2                971919.46       .10  /Silva et al., 2025
  1  6  1  1  0  6  1  1               1032998.36       .20  /Silva et al., 2025
  1  6  1  2  0  6  1  1               1033005.11       .10  /Silva et al., 2025
  1  6  1  1  0  6  1  2               1033112.25       .20  /Silva et al., 2025
  1  6  1  2  0  6  1  2               1033119.06       .10  /Silva et al., 2025
  2  6  3  4  1  6  2  3               1959561.9        .1  .588  /Silva et al., 2025
  2  6  3  3  1  6  2  2               1959561.9        .1  .412  /Silva et al., 2025
  2  6  2  2  1  6  1  2               1967532.4        .2    /Silva et al., 2025
  2  6  2  3  1  6  1  2               1967536.1        .1    /Silva et al., 2025
  2  6  2  2  1  6  1  1               1967539.2        .1    /Silva et al., 2025
  2  6  1  1  1  6  0  1               2016070.9        .2    /Silva et al., 2025
  2  6  1  2  1  6  0  1               2016191.6        .2    /Silva et al., 2025
  0  7  1  2  1  6  1  2                  2921.8960    -.0003  .834  /Silva et al., 2025
  0  7  1  2  1  6  1  1                  2921.8960    -.0003  .166  /Silva et al., 2025
  0  7  1  1  1  6  1  2                  2921.9000    -.0003  .334  /Silva et al., 2025
  0  7  1  1  1  6  1  1                  2921.9000    -.0003  .666  /Silva et al., 2025
  0  7  1  2  1  6  2  2                  2923.9369    -.0003  /Silva et al., 2025
  0  7  1  2  1  6  0  1                  2926.0310    -.0004  /Silva et al., 2025
  0  7  1  1  1  6  0  1                  2926.0348    -.0004  /Silva et al., 2025
  1  7  0  1  0  6  1  1                  2985.2294    -.0004  /Silva et al., 2025
  1  7  0  1  0  6  1  2                  2985.2332    -.0004  /Silva et al., 2025
  1  7  2  2  0  6  1  2                  2987.3280    -.0001  /Silva et al., 2025
  1  7  1  1  0  6  1  1                  2989.3492    -.0001  .666  /Silva et al., 2025
  1  7  1  2  0  6  1  1                  2989.3492    -.0001  .334  /Silva et al., 2025
  2  7  1  1  1  6  1  2                  3015.1026    -.0002  .334  /Silva et al., 2025
  2  7  1  1  1  6  1  1                  3015.1026    -.0002  .666  /Silva et al., 2025
  2  7  1  2  1  6  1  2                  3015.1065    -.0001  .834  /Silva et al., 2025
  2  7  1  2  1  6  1  1                  3015.1065    -.0001  .166  /Silva et al., 2025
  2  7  3  3  1  6  2  3                  3017.3726    -.0001  /Silva et al., 2025
  2  7  1  1  1  6  0  1                  3019.2375    -.0001  /Silva et al., 2025
  2  7  2  2  1  6  2  2                  3019.6542    -.0001  .900  /Silva et al., 2025
  2  7  2  3  1  6  2  2                  3019.6542    -.0001  .100  /Silva et al., 2025
  2  7  2  2  1  6  2  3                  3019.6580    -.0001  .067  /Silva et al., 2025
  2  7  2  3  1  6  2  3                  3019.6580    -.0001  .933  /Silva et al., 2025
