# Supplementary material for: Hyperfine-resolved rovibrational and rotational spectroscopy of OH+ (X3Σ−)
Source: Phys Chem Chem Phys. 2026 Apr 28;28(20):12651–9. doi: 10.1039/d6cp00632a (PMC13159976; doi:10.1039/d6cp00632a)
Supplement: CP-028-D6CP00632A-s003 [file CP-028-D6CP00632A-s003.zip › OHplus.par]

OH+                                                     Wed Jul 30 16:33:03 2025
 145  365    9    0    0.0000E+000    1.0000E+003    1.0000E+000 1.0000000000
t  -13    8    0    0    0    1    2    2        -1    1
t  -13    0    0    0    0    1    2    2        -1    1
t  -23    6    0    0    0    1    1    1        -1    1
t  -23    7    0    0    0    1    1    1         0    1
           99  1.292664100829341E+003 1.00000000E+036 /E(0)
            0  4.675696899494331E+007 1.00000000E+036 /Y10/2
          -66  4.675696899494331E+007 1.00000000E-037 /Y10/2
          -11  1.402709069848299E+008 1.00000000E-037 /3Y10/2
          -77  1.402709069848299E+008 1.00000000E-037 /3Y10/2
          -22  2.337848449747157E+008 1.00000000E-037 /5Y10/2
          -33  3.272987829646028E+008 1.00000000E-037 /7Y10/2
          -44  4.208127209544885E+008 1.00000000E-037 /9Y10/2
          -55  5.143266589443744E+008 1.00000000E-037 /11Y10/2
          -99 -4.675696899494331E+007 1.00000000E-037 /-Y10/2
            0 -6.230235583765855E+005 1.00000000E+036 /Y20/4
          -66 -6.230235583765855E+005 1.00000000E-037 /Y20/4
          -11 -5.607212025389263E+006 1.00000000E-037 /9Y20/4
          -77 -5.607212025389263E+006 1.00000000E-037 /9Y20/4
          -22 -1.557558895941469E+007 1.00000000E-037 /25Y20/4
          -33 -3.052815436045266E+007 1.00000000E-037 /49Y20/4
          -44 -5.046490822850350E+007 1.00000000E-037 /81Y20/4
          -55 -7.538585056356669E+007 1.00000000E-037 /121Y20/4
          -99  6.230235583765855E+005 1.00000000E-037 /-Y20/4
            0  3.820590226832335E+003 1.00000000E+036 /Y30/8
          -66  3.820590226832335E+003 1.00000000E-037 /Y30/8
          -11  1.031559361244738E+005 1.00000000E-037 /27Y30/8
          -77  1.031559361244738E+005 1.00000000E-037 /27Y30/8
          -22  4.775737783540426E+005 1.00000000E-037 /125Y30/8
          -33  1.310462447803497E+006 1.00000000E-037 /343Y30/8
          -44  2.785210275360781E+006 1.00000000E-037 /729Y30/8
          -55  5.085205591913835E+006 1.00000000E-037 /1331Y30/8
          -99 -3.820590226832335E+003 1.00000000E-037 /-Y30/8
            0  4.562561184711008E+000 1.00000000E+036 /Y40/16
          -66  4.562561184711008E+000 1.00000000E-037 /Y40/16
          -11  3.695674559615920E+002 1.00000000E-037 /81Y40/16
          -77  3.695674559615920E+002 1.00000000E-037 /81Y40/16
          -22  2.851600740444380E+003 1.00000000E-037 /625Y40/16
          -33  1.095470940449116E+004 1.00000000E-037 /2401Y40/
          -44  2.993496393288894E+004 1.00000000E-037 /6561Y40/
          -55  6.680045830535385E+004 1.00000000E-037 /14641Y40/
          -99 -4.562561184711008E+000 1.00000000E-037 /-Y40/16
            0 -2.257412781869936E-001 1.00000000E+036 /Y50/32
          -66 -2.257412781869936E-001 1.00000000E-037 /Y50/32
          -11 -5.485513059943935E+001 1.00000000E-037 /Y50*
          -77 -5.485513059943935E+001 1.00000000E-037 /Y50*
          -22 -7.054414943343546E+002 1.00000000E-037 /Y50*
          -33 -3.794033662488796E+003 1.00000000E-037 /Y50*
          -44 -1.332979673566378E+004 1.00000000E-037 /Y50*
          -55 -3.635585859329344E+004 1.00000000E-037 /Y50*
          -99  2.257412781869936E-001 1.00000000E-037 /Y50
          199  5.034868475263532E+005 1.00000000E+036 /Y01
          100 -1.121788563798837E+004 1.00000000E+036 /Y11/2
         -166 -1.121788563798837E+004 1.00000000E-037 /Y11/2
         -111 -3.365365691396510E+004 1.00000000E-037 /3Y11/2
         -177 -3.365365691396510E+004 1.00000000E-037 /3Y11/2
         -122 -5.608942818994169E+004 1.00000000E-037 /5Y11/2
         -133 -7.852519946591834E+004 1.00000000E-037 /7Y11/2
         -144 -1.009609707418957E+005 1.00000000E-037 /9Y11/2
         -155 -1.233967420178721E+005 1.00000000E-037 /11Y11/2
          100  7.711676050270035E+001 1.00000000E+036 /Y21/4
         -166  7.711676050270035E+001 1.00000000E-037 /Y21/4
         -111  6.940508445243047E+002 1.00000000E-037 /9Y21/4
         -177  6.940508445243047E+002 1.00000000E-037 /9Y21/4
         -122  1.927919012567514E+003 1.00000000E-037 /25Y21/4
         -133  3.778721264632320E+003 1.00000000E-037 /49Y21/4
         -144  6.246457600718753E+003 1.00000000E-037 /81Y21/4
         -155  9.331128020826745E+003 1.00000000E-037 /121Y21/4
          100  1.762504760526927E-001 1.00000000E+036 /Y31/8
         -166  1.762504760526927E-001 1.00000000E-037 /Y31/8
         -111  4.758762853422685E+000 1.00000000E-037 /27Y31/8
         -177  4.758762853422685E+000 1.00000000E-037 /27Y31/8
         -122  2.203130950658654E+001 1.00000000E-037 /125Y31/8
         -133  6.045391328607325E+001 1.00000000E-037 /343Y31/8
         -144  1.284865970424127E+002 1.00000000E-037 /729Y31/8
         -155  2.345893836261328E+002 1.00000000E-037 /1331Y31/8
          299 -5.834346191952520E+001 1.00000000E+036 /Y02
          200  7.264418130433615E-001 1.00000000E+036 /Y12/2
         -266  7.264418130433615E-001 1.00000000E-037 /Y12/2
         -211  2.179325439130059E+000 1.00000000E-037 /3Y12/2
         -277  2.179325439130059E+000 1.00000000E-037 /3Y12/2
         -222  3.632209065216759E+000 1.00000000E-037 /5Y12/2
         -233  5.085092691303469E+000 1.00000000E-037 /7Y12/2
         -244  6.537976317390183E+000 1.00000000E-037 /9Y12/2
         -255  7.990859943476885E+000 1.00000000E-037 /11Y12/2
          200  1.884447291755275E-003 1.00000000E+036 /Y22/4
         -266  1.884447291755275E-003 1.00000000E-037 /Y22/4
         -211  1.696002562579753E-002 1.00000000E-037 /9Y22/4
         -277  1.696002562579753E-002 1.00000000E-037 /9Y22/4
         -222  4.711118229388193E-002 1.00000000E-037 /25Y22/4
         -233  9.233791729600868E-002 1.00000000E-037 /49Y22/4
         -244  1.526402306321775E-001 1.00000000E-037 /81Y22/4
         -255  2.280181223023886E-001 1.00000000E-037 /121Y22/4
          399  4.118459910431293E-003 1.00000000E+036 /Y03
          300 -6.794036111437991E-005 1.00000000E+036 /Y13/2
         -366 -6.794036111437991E-005 1.00000000E-037 /Y13/2
         -311 -2.038210833431400E-004 1.00000000E-037 /3Y13/2
         -377 -2.038210833431400E-004 1.00000000E-037 /3Y13/2
         -322 -3.397018055719007E-004 1.00000000E-037 /5Y13/2
         -333 -4.755825278006616E-004 1.00000000E-037 /7Y13/2
         -344 -6.114632500294211E-004 1.00000000E-037 /9Y13/2
         -355 -7.473439722581811E-004 1.00000000E-037 /11Y13/2
    110010099  2.575175211441015E+005 1.00000000E+036 /4l00
    110010000 -5.076159954750980E+002 1.00000000E+036 /2l10
   -110010066 -5.076159954750980E+002 1.00000000E-037 /2l10
   -110010011 -1.522847986425295E+003 1.00000000E-037 /6l10
   -110010077 -1.522847986425295E+003 1.00000000E-037 /6l10
   -110010022 -2.538079977375486E+003 1.00000000E-037 /10l10
   -110010033 -3.553311968325684E+003 1.00000000E-037 /14l10
   -110010044 -4.568543959275876E+003 1.00000000E-037 /18l10
   -110010055 -5.583775950226084E+003 1.00000000E-037 /22l10
    110010000 -2.405498013937243E+001 1.00000000E+036 /l20
   -110010066 -2.405498013937243E+001 1.00000000E-037 /l20
   -110010011 -2.164948212543514E+002 1.00000000E-037 /9l20
   -110010077 -2.164948212543514E+002 1.00000000E-037 /9l20
   -110010022 -6.013745034843106E+002 1.00000000E-037 /25l20
   -110010033 -1.178694026829245E+003 1.00000000E-037 /49l20
   -110010044 -1.948453391289165E+003 1.00000000E-037 /81l20
   -110010055 -2.910652596864059E+003 1.00000000E-037 /121l20
    110010199 -3.122261419846381E+000 1.00000000E+036 /4l01
     10000099 -4.604958459622005E+003 1.00000000E+036 /g00
     10000000  7.170330449065550E+001 1.00000000E+036 /g10/2
    -10000066  7.170330449065550E+001 1.00000000E-037 /g10/2
    -10000011  2.151099134719668E+002 1.00000000E-037 /3g10/2
    -10000077  2.151099134719668E+002 1.00000000E-037 /3g10/2
    -10000022  3.585165224532777E+002 1.00000000E-037 /5g10/2
    -10000033  5.019231314345889E+002 1.00000000E-037 /7g10/2
    -10000044  6.453297404159009E+002 1.00000000E-037 /9g10/2
    -10000055  7.887363493972108E+002 1.00000000E-037 /11g10/2
     10000000 -3.546290480124716E-001 1.00000000E+036 /g20/4
    -10000066 -3.546290480124716E-001 1.00000000E-037 /g20/4
    -10000011 -3.191661432112218E+000 1.00000000E-037 /9g20/4
    -10000077 -3.191661432112218E+000 1.00000000E-037 /9g20/4
    -10000022 -8.865726200311743E+000 1.00000000E-037 /25g20/4
    -10000033 -1.737682335261100E+001 1.00000000E-037 /49g20/4
    -10000044 -2.872495288901000E+001 1.00000000E-037 /81g20/4
    -10000055 -4.291011480950871E+001 1.00000000E-037 /121g20/4
     10000199  8.057421297837526E-001 1.00000000E+036 /g01
     10000100 -1.922723002189733E-002 1.00000000E+036 /g11/2
    -10000166 -1.922723002189733E-002 1.00000000E-037 /g11/2
    -10000111 -5.768169006569201E-002 1.00000000E-037 /3g11/2
    -10000177 -5.768169006569201E-002 1.00000000E-037 /3g11/2
    -10000122 -9.613615010948663E-002 1.00000000E-037 /5g11/2
    -10000133 -1.345906101532815E-001 1.00000000E-037 /7g11/2
    -10000144 -1.730450701970758E-001 1.00000000E-037 /9g11/2
    -10000155 -2.114995302408712E-001 1.00000000E-037 /11g11/2
    120000066 -7.479699205518129E+001 1.00000000E+036 /b_F(H)
   -120000077 -7.479699205518129E+001 1.00000000E-037 /b_F(H)
    120010066  1.258547788130831E+002 1.00000000E+036 /c(H)
   -120010077  1.258547788130831E+002 1.00000000E-037 /c(H)
