# Supplementary material for: Hyperfine-resolved rovibrational and rotational spectroscopy of OH+ (X3Σ−)
Source: Phys Chem Chem Phys. 2026 Apr 28;28(20):12651–9. doi: 10.1039/d6cp00632a (PMC13159976; doi:10.1039/d6cp00632a)
Supplement: CP-028-D6CP00632A-s003 [file CP-028-D6CP00632A-s003.zip › OHplus.fit]

OH+                                                     Wed Jul 30 16:33:03 2025
LINES REQUESTED=  365 NUMBER OF PARAMETERS=145 NUMBER OF ITERATIONS=  9
  MARQUARDT PARAMETER =0.0000E+000 max (OBS-CALC)/ERROR =1.0000E+003
                              PARAMETERS - A.PRIORI ERROR 
     1      1            99  1.2926641008293E+003   1.000000E+036 E(0)
     2      2             0  4.6756968994943E+007   1.000000E+036 Y10/2
     3      2           -66  4.6756968994943E+007        1.000000 Y10/2
     4      2           -11  1.4027090698483E+008        3.000000 3Y10/2
     5      2           -77  1.4027090698483E+008        3.000000 3Y10/2
     6      2           -22  2.3378484497472E+008        5.000000 5Y10/2
     7      2           -33  3.2729878296460E+008        7.000000 7Y10/2
     8      2           -44  4.2081272095449E+008        9.000000 9Y10/2
     9      2           -55  5.1432665894437E+008       11.000000 11Y10/2
    10      2           -99 -4.6756968994943E+007       -1.000000 -Y10/2
    11      3             0 -6.2302355837659E+005   1.000000E+036 Y20/4
    12      3           -66 -6.2302355837659E+005        1.000000 Y20/4
    13      3           -11 -5.6072120253893E+006        9.000000 9Y20/4
    14      3           -77 -5.6072120253893E+006        9.000000 9Y20/4
    15      3           -22 -1.5575588959415E+007       25.000000 25Y20/4
    16      3           -33 -3.0528154360453E+007       49.000000 49Y20/4
    17      3           -44 -5.0464908228504E+007       81.000000 81Y20/4
    18      3           -55 -7.5385850563567E+007      121.000000 121Y20/4
    19      3           -99  6.2302355837659E+005       -1.000000 -Y20/4
    20      4             0  3.8205902268323E+003   1.000000E+036 Y30/8
    21      4           -66  3.8205902268323E+003        1.000000 Y30/8
    22      4           -11  1.0315593612447E+005       27.000000 27Y30/8
    23      4           -77  1.0315593612447E+005       27.000000 27Y30/8
    24      4           -22  4.7757377835404E+005      125.000000 125Y30/8
    25      4           -33  1.3104624478035E+006      343.000000 343Y30/8
    26      4           -44  2.7852102753608E+006      729.000000 729Y30/8
    27      4           -55  5.0852055919138E+006     1331.000000 1331Y30/8
    28      4           -99 -3.8205902268323E+003       -1.000000 -Y30/8
    29      5             0  4.5625611847110E+000   1.000000E+036 Y40/16
    30      5           -66  4.5625611847110E+000        1.000000 Y40/16
    31      5           -11  3.6956745596159E+002       81.000000 81Y40/16
    32      5           -77  3.6956745596159E+002       81.000000 81Y40/16
    33      5           -22  2.8516007404444E+003      625.000000 625Y40/16
    34      5           -33  1.0954709404491E+004     2401.000000 2401Y40/
    35      5           -44  2.9934963932889E+004     6561.000000 6561Y40/
    36      5           -55  6.6800458305354E+004    14641.000000 14641Y40/
    37      5           -99 -4.5625611847110E+000       -1.000000 -Y40/16
    38      6             0 -2.2574127818699E-001   1.000000E+036 Y50/32
    39      6           -66 -2.2574127818699E-001        1.000000 Y50/32
    40      6           -11 -5.4855130599439E+001      243.000000 Y50*
    41      6           -77 -5.4855130599439E+001      243.000000 Y50*
    42      6           -22 -7.0544149433435E+002     3125.000000 Y50*
    43      6           -33 -3.7940336624888E+003    16807.000000 Y50*
    44      6           -44 -1.3329796735664E+004    59049.000000 Y50*
    45      6           -55 -3.6355858593293E+004   161051.000000 Y50*
    46      6           -99  2.2574127818699E-001       -1.000000 Y50
    47      7           199  5.0348684752635E+005   1.000000E+036 Y01
    48      8           100 -1.1217885637988E+004   1.000000E+036 Y11/2
    49      8          -166 -1.1217885637988E+004        1.000000 Y11/2
    50      8          -111 -3.3653656913965E+004        3.000000 3Y11/2
    51      8          -177 -3.3653656913965E+004        3.000000 3Y11/2
    52      8          -122 -5.6089428189942E+004        5.000000 5Y11/2
    53      8          -133 -7.8525199465918E+004        7.000000 7Y11/2
    54      8          -144 -1.0096097074190E+005        9.000000 9Y11/2
    55      8          -155 -1.2339674201787E+005       11.000000 11Y11/2
    56      9           100  7.7116760502700E+001   1.000000E+036 Y21/4
    57      9          -166  7.7116760502700E+001        1.000000 Y21/4
    58      9          -111  6.9405084452430E+002        9.000000 9Y21/4
    59      9          -177  6.9405084452430E+002        9.000000 9Y21/4
    60      9          -122  1.9279190125675E+003       25.000000 25Y21/4
    61      9          -133  3.7787212646323E+003       49.000000 49Y21/4
    62      9          -144  6.2464576007188E+003       81.000000 81Y21/4
    63      9          -155  9.3311280208267E+003      121.000000 121Y21/4
    64     10           100  1.7625047605269E-001   1.000000E+036 Y31/8
    65     10          -166  1.7625047605269E-001        1.000000 Y31/8
    66     10          -111  4.7587628534227E+000       27.000000 27Y31/8
    67     10          -177  4.7587628534227E+000       27.000000 27Y31/8
    68     10          -122  2.2031309506587E+001      125.000000 125Y31/8
    69     10          -133  6.0453913286073E+001      343.000000 343Y31/8
    70     10          -144  1.2848659704241E+002      729.000000 729Y31/8
    71     10          -155  2.3458938362613E+002     1331.000000 1331Y31/8
    72     11           299 -5.8343461919525E+001   1.000000E+036 Y02
    73     12           200  7.2644181304336E-001   1.000000E+036 Y12/2
    74     12          -266  7.2644181304336E-001        1.000000 Y12/2
    75     12          -211  2.1793254391301E+000        3.000000 3Y12/2
    76     12          -277  2.1793254391301E+000        3.000000 3Y12/2
    77     12          -222  3.6322090652168E+000        5.000000 5Y12/2
    78     12          -233  5.0850926913035E+000        7.000000 7Y12/2
    79     12          -244  6.5379763173902E+000        9.000000 9Y12/2
    80     12          -255  7.9908599434769E+000       11.000000 11Y12/2
    81     13           200  1.8844472917553E-003   1.000000E+036 Y22/4
    82     13          -266  1.8844472917553E-003        1.000000 Y22/4
    83     13          -211  1.6960025625798E-002        9.000000 9Y22/4
    84     13          -277  1.6960025625798E-002        9.000000 9Y22/4
    85     13          -222  4.7111182293882E-002       25.000000 25Y22/4
    86     13          -233  9.2337917296009E-002       49.000000 49Y22/4
    87     13          -244  1.5264023063218E-001       81.000000 81Y22/4
    88     13          -255  2.2801812230239E-001      121.000000 121Y22/4
    89     14           399  4.1184599104313E-003   1.000000E+036 Y03
    90     15           300 -6.7940361114380E-005   1.000000E+036 Y13/2
    91     15          -366 -6.7940361114380E-005        1.000000 Y13/2
    92     15          -311 -2.0382108334314E-004        3.000000 3Y13/2
    93     15          -377 -2.0382108334314E-004        3.000000 3Y13/2
    94     15          -322 -3.3970180557190E-004        5.000000 5Y13/2
    95     15          -333 -4.7558252780066E-004        7.000000 7Y13/2
    96     15          -344 -6.1146325002942E-004        9.000000 9Y13/2
    97     15          -355 -7.4734397225818E-004       11.000000 11Y13/2
    98     16     110010099  2.5751752114410E+005   1.000000E+036 4l00
    99     17     110010000 -5.0761599547510E+002   1.000000E+036 2l10
   100     17    -110010066 -5.0761599547510E+002        1.000000 2l10
   101     17    -110010011 -1.5228479864253E+003        3.000000 6l10
   102     17    -110010077 -1.5228479864253E+003        3.000000 6l10
   103     17    -110010022 -2.5380799773755E+003        5.000000 10l10
   104     17    -110010033 -3.5533119683257E+003        7.000000 14l10
   105     17    -110010044 -4.5685439592759E+003        9.000000 18l10
   106     17    -110010055 -5.5837759502261E+003       11.000000 22l10
   107     18     110010000 -2.4054980139372E+001   1.000000E+036 l20
   108     18    -110010066 -2.4054980139372E+001        1.000000 l20
   109     18    -110010011 -2.1649482125435E+002        9.000000 9l20
   110     18    -110010077 -2.1649482125435E+002        9.000000 9l20
   111     18    -110010022 -6.0137450348431E+002       25.000000 25l20
   112     18    -110010033 -1.1786940268292E+003       49.000000 49l20
   113     18    -110010044 -1.9484533912892E+003       81.000000 81l20
   114     18    -110010055 -2.9106525968641E+003      121.000000 121l20
   115     19     110010199 -3.1222614198464E+000   1.000000E+036 4l01
   116     20      10000099 -4.6049584596220E+003   1.000000E+036 g00
   117     21      10000000  7.1703304490655E+001   1.000000E+036 g10/2
   118     21     -10000066  7.1703304490655E+001        1.000000 g10/2
   119     21     -10000011  2.1510991347197E+002        3.000000 3g10/2
   120     21     -10000077  2.1510991347197E+002        3.000000 3g10/2
   121     21     -10000022  3.5851652245328E+002        5.000000 5g10/2
   122     21     -10000033  5.0192313143459E+002        7.000000 7g10/2
   123     21     -10000044  6.4532974041590E+002        9.000000 9g10/2
   124     21     -10000055  7.8873634939721E+002       11.000000 11g10/2
   125     22      10000000 -3.5462904801247E-001   1.000000E+036 g20/4
   126     22     -10000066 -3.5462904801247E-001        1.000000 g20/4
   127     22     -10000011 -3.1916614321122E+000        9.000000 9g20/4
   128     22     -10000077 -3.1916614321122E+000        9.000000 9g20/4
   129     22     -10000022 -8.8657262003117E+000       25.000000 25g20/4
   130     22     -10000033 -1.7376823352611E+001       49.000000 49g20/4
   131     22     -10000044 -2.8724952889010E+001       81.000000 81g20/4
   132     22     -10000055 -4.2910114809509E+001      121.000000 121g20/4
   133     23      10000199  8.0574212978375E-001   1.000000E+036 g01
   134     24      10000100 -1.9227230021897E-002   1.000000E+036 g11/2
   135     24     -10000166 -1.9227230021897E-002        1.000000 g11/2
   136     24     -10000111 -5.7681690065692E-002        3.000000 3g11/2
   137     24     -10000177 -5.7681690065692E-002        3.000000 3g11/2
   138     24     -10000122 -9.6136150109487E-002        5.000000 5g11/2
   139     24     -10000133 -1.3459061015328E-001        7.000000 7g11/2
   140     24     -10000144 -1.7304507019708E-001        9.000000 9g11/2
   141     24     -10000155 -2.1149953024087E-001       11.000000 11g11/2
   142     25     120000066 -7.4796992055181E+001   1.000000E+036 b_F(H)
   143     25    -120000077 -7.4796992055181E+001        1.000000 b_F(H)
   144     26     120010066  1.2585477881308E+002   1.000000E+036 c(H)
   145     26    -120010077  1.2585477881308E+002        1.000000 c(H)
145 parameters read, 26 independent parameters
ENERGY SORT OF WANG SUB-BLOCKS
PROLATE ROTOR
LINEAR MOLECULE QUANTA, K SUPPRESSED
    V KMIN KMAX WTPL WTMN ESYMWT NSYM SPINS
    0    0    0    2    2     99    2  1.0
    1    0    0    2    2     99    2  1.0
    2    0    0    2    2     99    2  1.0
    3    0    0    2    2     99    2  1.0
    4    0    0    2    2     99    2  1.0
    5    0    0    2    2     99    2  1.0
    6    0    0    1    1     99    2  1.0  0.5
    7    0    0    1    1     99    2  1.0  0.5
BLOCK - WT - SYM - V - TSP - N  -  other quanta  (rel. to F=0 )
    1    2    x    0    0  -1.0   0.0
    1    2    x    0    1   0.0   0.0
    1    2    x    0    2   1.0   0.0
    2    2    a    0    0  -1.0   0.0
    2    2    a    0    1   0.0   0.0
    2    2    a    0    2   1.0   0.0
    3    2    x    1    0  -1.0   0.0
    3    2    x    1    1   0.0   0.0
    3    2    x    1    2   1.0   0.0
    4    2    a    1    0  -1.0   0.0
    4    2    a    1    1   0.0   0.0
    4    2    a    1    2   1.0   0.0
    5    2    x    2    0  -1.0   0.0
    5    2    x    2    1   0.0   0.0
    5    2    x    2    2   1.0   0.0
    6    2    a    2    0  -1.0   0.0
    6    2    a    2    1   0.0   0.0
    6    2    a    2    2   1.0   0.0
    7    2    x    3    0  -1.0   0.0
    7    2    x    3    1   0.0   0.0
    7    2    x    3    2   1.0   0.0
    8    2    a    3    0  -1.0   0.0
    8    2    a    3    1   0.0   0.0
    8    2    a    3    2   1.0   0.0
    9    2    x    4    0  -1.0   0.0
    9    2    x    4    1   0.0   0.0
    9    2    x    4    2   1.0   0.0
   10    2    a    4    0  -1.0   0.0
   10    2    a    4    1   0.0   0.0
   10    2    a    4    2   1.0   0.0
   11    2    x    5    0  -1.0   0.0
   11    2    x    5    1   0.0   0.0
   11    2    x    5    2   1.0   0.0
   12    2    a    5    0  -1.0   0.0
   12    2    a    5    1   0.0   0.0
   12    2    a    5    2   1.0   0.0
   13    1    x    6    0  -1.5  -0.5
   13    1    x    6    1  -0.5   0.5
   13    1    x    6    2  -0.5  -0.5
   13    1    x    6    3   0.5   0.5
   13    1    x    6    4   0.5  -0.5
   13    1    x    6    5   1.5   0.5
   14    1    a    6    0  -1.5  -0.5
   14    1    a    6    1  -0.5   0.5
   14    1    a    6    2  -0.5  -0.5
   14    1    a    6    3   0.5   0.5
   14    1    a    6    4   0.5  -0.5
   14    1    a    6    5   1.5   0.5
   15    1    x    7    0  -1.5  -0.5
   15    1    x    7    1  -0.5   0.5
   15    1    x    7    2  -0.5  -0.5
   15    1    x    7    3   0.5   0.5
   15    1    x    7    4   0.5  -0.5
   15    1    x    7    5   1.5   0.5
   16    1    a    7    0  -1.5  -0.5
   16    1    a    7    1  -0.5   0.5
   16    1    a    7    2  -0.5  -0.5
   16    1    a    7    3   0.5   0.5
   16    1    a    7    4   0.5  -0.5
   16    1    a    7    5   1.5   0.5
Maximum Dimension for Hamiltonian = 6
                                        EXP.FREQ.  -  CALC.FREQ. -   DIFF.  - EXP.ERR.- EST.ERR.-AVG. CALC.FREQ. -  DIFF. - WT.
    1:   0  6  1  2 -1  0 -1 -1                   0.00000       0.00000   -0.00000    0.00010   0.00000
    2:  12  1 11 11 13  0 12 12              2433.4140000  2433.4130423  0.0009577 -0.0030000 0.0000000
    3:  12  1 12 12 13  0 13 13              2433.6000000  2433.6021105 -0.0021105 -0.0030000 0.0000000
    4:  12  1 13 13 13  0 14 14              2433.8150000  2433.8120165  0.0029835 -0.0030000 0.0000000
    5:  11  1 10 10 12  0 11 11              2479.8810000  2479.8855818 -0.0045818 -0.0030000 0.0000000
    6:  11  1 11 11 12  0 12 12              2480.0730000  2480.0736557 -0.0006557 -0.0030000 0.0000000
    7:  11  1 12 12 12  0 13 13              2480.2830000  2480.2822637  0.0007363 -0.0030000 0.0000000
    8:  10  1  9  9 11  0 10 10              2525.5050000  2525.5033932  0.0016068 -0.0030000 0.0000000
    9:  10  1 10 10 11  0 11 11              2525.6930000  2525.6906350  0.0023650 -0.0030000 0.0000000
   10:  10  1 11 11 11  0 12 12              2525.8990000  2525.8979037  0.0010963 -0.0030000 0.0000000
   11:   9  1  8  8 10  0  9  9              2570.2220000  2570.2143989  0.0076011 -0.0030000 0.0000000
   12:   9  1  9  9 10  0 10 10              2570.4060000  2570.4011713  0.0048287 -0.0030000 0.0000000
   13:   9  1 10 10 10  0 11 11              2570.6040000  2570.6071465 -0.0031465 -0.0030000 0.0000000
   14:   8  1  7  7  9  0  8  8              2613.9670000  2613.9663161  0.0006839 -0.0030000 0.0000000
   15:   8  1  8  8  9  0  9  9              2614.1470000  2614.1533121 -0.0063121 -0.0030000 0.0000000
   16:   8  1  9  9  9  0 10 10              2614.3570000  2614.3581687 -0.0011687 -0.0030000 0.0000000
   17:   6  1  5  5  7  0  6  6              2698.3850000  2698.3826324  0.0023676 -0.0030000 0.0000000
   18:   6  1  6  6  7  0  7  7              2698.5730000  2698.5749982 -0.0019982 -0.0030000 0.0000000
   19:   6  1  7  7  7  0  8  8              2698.7770000  2698.7790745 -0.0020745 -0.0030000 0.0000000
   20:   5  1  4  4  6  0  5  5              2738.9400000  2738.9404704 -0.0004704 -0.0030000 0.0000000
   21:   5  1  5  5  6  0  6  6              2739.1430000  2739.1414154  0.0015846 -0.0030000 0.0000000
   22:   5  1  6  6  6  0  7  7              2739.3470000  2739.3467404  0.0002596 -0.0030000 0.0000000
   23:   4  1  5  5  5  0  5  5              2775.8590000  2775.8615513 -0.0025513 -0.0030000 0.0000000
   24:   4  1  3  3  5  0  4  4              2778.3230000  2778.3235209 -0.0005209 -0.0030000 0.0000000
   25:   4  1  4  4  5  0  5  5              2778.5400000  2778.5434247 -0.0034247 -0.0030000 0.0000000
   26:   4  1  5  5  5  0  6  6              2778.7490000  2778.7523877 -0.0033877 -0.0030000 0.0000000
   27:   4  1  4  4  5  0  4  4              2780.1550000  2780.1561483 -0.0011483 -0.0030000 0.0000000
   28:   3  1  4  4  4  0  4  4              2814.2320000  2814.2340193 -0.0020193 -0.0030000 0.0000000
   29:   3  1  2  2  4  0  3  3              2816.4620000  2816.4642005 -0.0022005 -0.0030000 0.0000000
   30:   3  1  3  3  4  0  4  4              2816.7270000  2816.7305809 -0.0035809 -0.0030000 0.0000000
   31:   3  1  4  4  4  0  5  5              2816.9450000  2816.9479007 -0.0029007 -0.0030000 0.0000000
   32:   3  1  3  3  4  0  3  3              2818.5530000  2818.5567826 -0.0037826 -0.0030000 0.0000000
   33:   2  1  3  3  3  0  3  3              2851.3640000  2851.3655188 -0.0015188 -0.0030000 0.0000000
   34:   2  1  1  1  3  0  2  2              2853.2360000  2853.2371664 -0.0011664 -0.0030000 0.0000000
   35:   2  1  2  2  3  0  3  3              2853.6500000  2853.6530942 -0.0030942 -0.0030000 0.0000000
   36:   2  1  3  3  3  0  4  4              2853.8870000  2853.8891633 -0.0021633 -0.0030000 0.0000000
   37:   2  1  2  2  3  0  2  2              2855.7400000  2855.7447287 -0.0047287 -0.0030000 0.0000000
   38:   1  1  0  0  2  0  1  1              2887.6550000  2887.6557896 -0.0007896 -0.0030000 0.0000000
   39:   1  1  1  1  2  0  2  2              2889.2610000  2889.2619401 -0.0009401 -0.0030000 0.0000000
   40:   1  1  2  2  2  0  3  3              2889.5410000  2889.5442892 -0.0032892 -0.0030000 0.0000000
   41:   1  1  1  1  2  0  1  1              2891.7780000  2891.7751201  0.0028799 -0.0030000 0.0000000
   42:   0  1  1  1  1  0  1  1              2921.8950000  2921.8970537 -0.0020537 -0.0030000 0.0000000
   43:   0  1  1  1  1  0  2  2              2923.9430000  2923.9406797  0.0023203 -0.0030000 0.0000000
   44:   0  1  1  1  1  0  0  0              2926.0300000  2926.0318397 -0.0018397 -0.0030000 0.0000000
   45:   1  1  0  0  0  0  1  1              2985.2280000  2985.2323753 -0.0043753 -0.0030000 0.0000000
   46:   1  1  2  2  0  0  1  1              2987.3240000  2987.3245213 -0.0005213 -0.0030000 0.0000000
   47:   1  1  1  1  0  0  1  1              2989.3530000  2989.3517058  0.0012942 -0.0030000 0.0000000
   48:   2  1  1  1  1  0  1  1              3015.1000000  3015.1053046 -0.0053046 -0.0030000 0.0000000
   49:   2  1  1  1  1  0  2  2              3017.1410000  3017.1489306 -0.0079306 -0.0030000 0.0000000
   50:   2  1  3  3  1  0  2  2              3017.3670000  3017.3689176 -0.0019176 -0.0030000 0.0000000
   51:   2  1  2  2  1  0  1  1              3017.6120000  3017.6128669 -0.0008669 -0.0030000 0.0000000
   52:   2  1  1  1  1  0  0  0              3019.2400000  3019.2400906 -0.0000906 -0.0030000 0.0000000
   53:   2  1  2  2  1  0  2  2              3019.6520000  3019.6564930 -0.0044930 -0.0030000 0.0000000
   54:   3  1  4  4  2  0  3  3              3045.7620000  3045.7650929 -0.0030929 -0.0030000 0.0000000
   55:   3  1  3  3  2  0  2  2              3045.9500000  3045.9521210 -0.0021210 -0.0030000 0.0000000
   56:   3  1  2  2  2  0  1  1              3046.3700000  3046.3727188 -0.0027188 -0.0030000 0.0000000
   57:   3  1  3  3  2  0  3  3              3048.2610000  3048.2616545 -0.0006545 -0.0030000 0.0000000
   58:   4  1  3  3  3  0  3  3              3070.8690000  3070.8727801 -0.0037801 -0.0030000 0.0000000
   59:   4  1  5  5  3  0  4  4              3072.5460000  3072.5471785 -0.0011785 -0.0030000 0.0000000
   60:   4  1  4  4  3  0  3  3              3072.7040000  3072.7054075 -0.0014075 -0.0030000 0.0000000
   61:   4  1  3  3  3  0  2  2              3072.9620000  3072.9644146 -0.0024146 -0.0030000 0.0000000
   62:   4  1  4  4  3  0  4  4              3075.2260000  3075.2290520 -0.0030520 -0.0030000 0.0000000
   63:   5  1  4  4  4  0  4  4              3096.2040000  3096.2076539 -0.0036539 -0.0030000 0.0000000
   64:   5  1  6  6  4  0  5  5              3097.6890000  3097.6917257 -0.0027257 -0.0030000 0.0000000
   65:   5  1  5  5  4  0  4  4              3097.8280000  3097.8318766 -0.0038766 -0.0030000 0.0000000
   66:   5  1  4  4  4  0  3  3              3098.0320000  3098.0338556 -0.0018556 -0.0030000 0.0000000
   67:   6  1  7  7  5  0  6  6              3121.1640000  3121.1651892 -0.0011892 -0.0030000 0.0000000
   68:   6  1  6  6  5  0  5  5              3121.2910000  3121.2922093 -0.0012093 -0.0030000 0.0000000
   69:   6  1  5  5  5  0  4  4              3121.4630000  3121.4652951 -0.0022951 -0.0030000 0.0000000
   70:   6  1  6  6  5  0  6  6              3124.1820000  3124.1830457 -0.0010457 -0.0030000 0.0000000
   71:   7  1  6  6  6  0  6  6              3141.7750000  3141.7803472 -0.0053472 -0.0030000 0.0000000
   72:   7  1  8  8  6  0  7  7              3142.9340000  3142.9322325  0.0017675 -0.0030000 0.0000000
   73:   7  1  7  7  6  0  6  6              3143.0500000  3143.0486984  0.0013016 -0.0030000 0.0000000
   74:   7  1  6  6  6  0  5  5              3143.2030000  3143.2036249 -0.0006249 -0.0030000 0.0000000
   75:   8  1  9  9  7  0  8  8              3162.9640000  3162.9579570  0.0060430 -0.0030000 0.0000000
   76:   8  1  8  8  7  0  7  7              3163.0690000  3163.0653261  0.0036739 -0.0030000 0.0000000
   77:   8  1  7  7  7  0  6  6              3163.2120000  3163.2070534  0.0049466 -0.0030000 0.0000000
   78:   9  1 10 10  8  0  9  9              3181.2020000  3181.2086919 -0.0066919 -0.0030000 0.0000000
   79:   9  1  9  9  8  0  8  8              3181.3040000  3181.3078385 -0.0038385 -0.0030000 0.0000000
   80:   9  1  8  8  8  0  7  7              3181.4350000  3181.4389561 -0.0039561 -0.0030000 0.0000000
   81:  10  1 11 11  9  0 10 10              3197.6480000  3197.6523451 -0.0043451 -0.0030000 0.0000000
   82:  10  1 10 10  9  0  9  9              3197.7370000  3197.7438168 -0.0068168 -0.0030000 0.0000000
   83:  10  1  9  9  9  0  8  8              3197.8570000  3197.8657948 -0.0087948 -0.0030000 0.0000000
   84:  11  1 12 12 10  0 11 11              3212.2600000  3212.2585938  0.0014062 -0.0030000 0.0000000
   85:  11  1 11 11 10  0 10 10              3212.3420000  3212.3427452 -0.0007452 -0.0030000 0.0000000
   86:  11  1 10 10 10  0  9  9              3212.4550000  3212.4564707 -0.0014707 -0.0030000 0.0000000
   87:  12  1 13 13 11  0 12 12              3224.9990000  3224.9990088 -0.0000088 -0.0030000 0.0000000
   88:  12  1 12 12 11  0 11 11              3225.0750000  3225.0760754 -0.0010754 -0.0030000 0.0000000
   89:  12  1 11 11 11  0 10 10              3225.1830000  3225.1821089  0.0008911 -0.0030000 0.0000000
   90:  13  1 14 14 12  0 13 13              3235.8530000  3235.8471463  0.0058537 -0.0030000 0.0000000
   91:  13  1 13 13 12  0 12 12              3235.9220000  3235.9172881  0.0047119 -0.0030000 0.0000000
   92:  13  1 12 12 12  0 11 11              3236.0100000  3236.0159970 -0.0059970 -0.0030000 0.0000000
   93:  13  0 14 14 12  0 13 13               410.2650000   410.2648089  0.0001911 -0.0030000 0.0000000
   94:  13  0 13 13 12  0 12 12               410.4050000   410.4068626 -0.0018626 -0.0030000 0.0000000
   95:  13  0 12 12 12  0 11 11               410.5530000   410.5528046  0.0001954 -0.0030000 0.0000000
   96:   9  2  8  8 10  1  9  9              2429.4460000  2429.4462554 -0.0002554 -0.0030000 0.0000000
   97:   9  2  9  9 10  1 10 10              2429.6200000  2429.6260633 -0.0060633 -0.0030000 0.0000000
   98:   9  2 10 10 10  1 11 11              2429.8270000  2429.8282642 -0.0012642 -0.0030000 0.0000000
   99:   8  2  7  7  9  1  8  8              2471.4170000  2471.4153604  0.0016396 -0.0030000 0.0000000
  100:   8  2  8  8  9  1  9  9              2471.5960000  2471.5953768  0.0006232 -0.0030000 0.0000000
  101:   8  2  9  9  9  1 10 10              2471.7940000  2471.7964577 -0.0024577 -0.0030000 0.0000000
  102:   7  2  6  6  8  1  7  7              2512.4010000  2512.4051704 -0.0041704 -0.0030000 0.0000000
  103:   7  2  7  7  8  1  8  8              2512.5840000  2512.5866605 -0.0026605 -0.0030000 0.0000000
  104:   7  2  8  8  8  1  9  9              2512.7850000  2512.7869982 -0.0019982 -0.0030000 0.0000000
  105:   6  2  5  5  7  1  6  6              2552.3580000  2552.3638362 -0.0058362 -0.0030000 0.0000000
  106:   6  2  6  6  7  1  7  7              2552.5460000  2552.5491583 -0.0031583 -0.0030000 0.0000000
  107:   6  2  7  7  7  1  8  8              2552.7510000  2552.7494565  0.0015435 -0.0030000 0.0000000
  108:   5  2  4  4  6  1  5  5              2591.2450000  2591.2386366  0.0063634 -0.0030000 0.0000000
  109:   5  2  5  5  6  1  6  6              2591.4330000  2591.4324571  0.0005429 -0.0030000 0.0000000
  110:   5  2  6  6  6  1  7  7              2591.6350000  2591.6339939  0.0010061 -0.0030000 0.0000000
  111:   4  2  5  5  5  1  5  5              2626.5410000  2626.5377176  0.0032824 -0.0030000 0.0000000
  112:   4  2  3  3  5  1  4  4              2628.9780000  2628.9739948  0.0040052 -0.0030000 0.0000000
  113:   4  2  4  4  5  1  5  5              2629.1870000  2629.1866034  0.0003966 -0.0030000 0.0000000
  114:   4  2  5  5  5  1  6  6              2629.3920000  2629.3917498  0.0002502 -0.0030000 0.0000000
  115:   3  2  2  2  4  1  3  3              2665.5030000  2665.5035374 -0.0005374 -0.0030000 0.0000000
  116:   3  2  3  3  4  1  4  4              2665.7600000  2665.7622170 -0.0022170 -0.0030000 0.0000000
  117:   3  2  4  4  4  1  5  5              2665.9750000  2665.9756523 -0.0006523 -0.0030000 0.0000000
  118:   3  2  3  3  4  1  3  3              2667.5940000  2667.5948444 -0.0008444 -0.0030000 0.0000000
  119:   2  2  3  3  3  1  3  3              2698.8460000  2698.8460665 -0.0000665 -0.0030000 0.0000000
  120:   2  2  1  1  3  1  2  2              2700.7030000  2700.7035900 -0.0005900 -0.0030000 0.0000000
  121:   2  2  2  2  3  1  3  3              2701.1110000  2701.1106014  0.0003986 -0.0030000 0.0000000
  122:   2  2  3  3  3  1  4  4              2701.3450000  2701.3426281  0.0023719 -0.0030000 0.0000000
  123:   2  2  2  2  3  1  2  2              2703.2070000  2703.2031836  0.0038164 -0.0030000 0.0000000
  124:   1  2  2  2  2  1  2  2              2733.1760000  2733.1741894  0.0018106 -0.0030000 0.0000000
  125:   1  2  0  0  2  1  1  1              2733.5920000  2733.5908424  0.0011576 -0.0030000 0.0000000
  126:   1  2  1  1  2  1  2  2              2735.1840000  2735.1838509  0.0001491 -0.0030000 0.0000000
  127:   1  2  2  2  2  1  3  3              2735.4640000  2735.4617648  0.0022352 -0.0030000 0.0000000
  128:   1  2  1  1  2  1  1  1              2737.6900000  2737.6914133 -0.0014133 -0.0030000 0.0000000
  129:   0  2  1  1  1  1  1  1              2766.3340000  2766.3338445  0.0001555 -0.0030000 0.0000000
  130:   0  2  1  1  1  1  2  2              2768.3630000  2768.3610290  0.0019710 -0.0030000 0.0000000
  131:   0  2  1  1  1  1  0  0              2770.4530000  2770.4531750 -0.0001750 -0.0030000 0.0000000
  132:   1  2  0  0  0  1  1  1              2826.8000000  2826.7990933  0.0009067 -0.0030000 0.0000000
  133:   1  2  2  2  0  1  1  1              2828.8920000  2828.8900027  0.0019973 -0.0030000 0.0000000
  134:   1  2  1  1  0  1  1  1              2830.8980000  2830.8996642 -0.0016642 -0.0030000 0.0000000
  135:   2  2  1  1  1  1  1  1              2855.3020000  2855.3011887  0.0008113 -0.0030000 0.0000000
  136:   2  2  3  3  1  1  2  2              2857.5650000  2857.5634318  0.0015682 -0.0030000 0.0000000
  137:   2  2  2  2  1  1  1  1              2857.8000000  2857.8007823 -0.0007823 -0.0030000 0.0000000
  138:   2  2  1  1  1  1  0  0              2859.4200000  2859.4205192 -0.0005192 -0.0030000 0.0000000
  139:   2  2  2  2  1  1  2  2              2859.8290000  2859.8279668  0.0010332 -0.0030000 0.0000000
  140:   3  2  2  2  2  1  2  2              2882.7250000  2882.7232233  0.0017767 -0.0030000 0.0000000
  141:   3  2  4  4  2  1  3  3              2884.6350000  2884.6336676  0.0013324 -0.0030000 0.0000000
  142:   3  2  3  3  2  1  2  2              2884.8160000  2884.8145303  0.0014697 -0.0030000 0.0000000
  143:   3  2  2  2  2  1  1  1              2885.2310000  2885.2307856  0.0002144 -0.0030000 0.0000000
  144:   3  2  3  3  2  1  3  3              2887.1020000  2887.1021057 -0.0001057 -0.0030000 0.0000000
  145:   4  2  3  3  3  1  3  3              2908.4520000  2908.4510678  0.0009322 -0.0030000 0.0000000
  146:   4  2  5  5  3  1  4  4              2910.1350000  2910.1355749 -0.0005749 -0.0030000 0.0000000
  147:   4  2  4  4  3  1  3  3              2910.2890000  2910.2878991  0.0011009 -0.0030000 0.0000000
  148:   4  2  3  3  3  1  2  2              2910.5420000  2910.5436500 -0.0016500 -0.0030000 0.0000000
  149:   4  2  4  4  3  1  4  4              2912.7830000  2912.7844607 -0.0014607 -0.0030000 0.0000000
  150:   5  2  4  4  4  1  4  4              2932.5470000  2932.5477835 -0.0007835 -0.0030000 0.0000000
  151:   5  2  6  6  4  1  5  5              2934.0450000  2934.0467954 -0.0017954 -0.0030000 0.0000000
  152:   5  2  5  5  4  1  4  4              2934.1790000  2934.1812417 -0.0022417 -0.0030000 0.0000000
  153:   5  2  4  4  4  1  3  3              2934.3780000  2934.3804109 -0.0024109 -0.0030000 0.0000000
  154:   5  2  5  5  4  1  5  5              2936.8590000  2936.8631152 -0.0041152 -0.0030000 0.0000000
  155:   6  2  5  5  5  1  5  5              2954.9990000  2955.0027680 -0.0037680 -0.0030000 0.0000000
  156:   6  2  7  7  5  1  6  6              2956.3370000  2956.3349486  0.0020514 -0.0030000 0.0000000
  157:   6  2  6  6  5  1  5  5              2956.4580000  2956.4564413  0.0015587 -0.0030000 0.0000000
  158:   6  2  5  5  5  1  4  4              2956.6290000  2956.6269907  0.0020093 -0.0030000 0.0000000
  159:   7  2  8  8  6  1  7  7              2976.9640000  2976.9658807 -0.0018807 -0.0030000 0.0000000
  160:   7  2  7  7  6  1  6  6              2977.0770000  2977.0769884  0.0000116 -0.0030000 0.0000000
  161:   7  2  6  6  6  1  5  5              2977.2270000  2977.2295915 -0.0025915 -0.0030000 0.0000000
  162:   8  2  9  9  7  1  8  8              2995.9050000  2995.9058763 -0.0008763 -0.0030000 0.0000000
  163:   8  2  8  8  7  1  7  7              2996.0080000  2996.0080554 -0.0000554 -0.0030000 0.0000000
  164:   8  2  7  7  7  1  6  6              2996.1480000  2996.1476493  0.0003507 -0.0030000 0.0000000
  165:   9  2 10 10  8  1  9  9              3013.1200000  3013.1224406 -0.0024406 -0.0030000 0.0000000
  166:   9  2  9  9  8  1  8  8              3013.2160000  3013.2165680 -0.0005680 -0.0030000 0.0000000
  167:   9  2  8  8  8  1  7  7              3013.3440000  3013.3457342 -0.0017342 -0.0030000 0.0000000
  168:   9  2  9  9  8  1  9  9              3016.5530000  3016.5458700  0.0071300 -0.0030000 0.0000000
  169:  10  2 11 11  9  1 10 10              3028.5830000  3028.5846449 -0.0016449 -0.0030000 0.0000000
  170:  10  2 10 10  9  1  9  9              3028.6770000  3028.6712728  0.0057272 -0.0030000 0.0000000
  171:  10  2  9  9  9  1  8  8              3028.7930000  3028.7914804  0.0015196 -0.0030000 0.0000000
  172:  11  2 12 12 10  1 11 11              3042.2630000  3042.2633135 -0.0003135 -0.0030000 0.0000000
  173:  11  2 11 11 10  1 10 10              3042.3430000  3042.3428021  0.0001979 -0.0030000 0.0000000
  174:  11  2 10 10 10  1  9  9              3042.4530000  3042.4549409 -0.0019409 -0.0030000 0.0000000
  175:  12  2 13 13 11  1 12 12              3054.1330000  3054.1311441  0.0018559 -0.0030000 0.0000000
  176:  12  2 11 11 11  1 10 10              3054.3070000  3054.3083702 -0.0013702 -0.0030000 0.0000000
  177:  13  2 14 14 12  1 13 13              3064.1650000  3064.1627962  0.0022038 -0.0030000 0.0000000
  178:  13  2 13 13 12  1 12 12              3064.2330000  3064.2286566  0.0043434 -0.0030000 0.0000000
  179:  13  2 12 12 12  1 11 11              3064.3310000  3064.3261608  0.0048392 -0.0030000 0.0000000
  180:  14  2 15 15 13  1 14 14              3072.3350000  3072.3349628  0.0000372 -0.0030000 0.0000000
  181:  14  2 14 14 13  1 13 13              3072.3920000  3072.3942110 -0.0022110 -0.0030000 0.0000000
  182:  14  2 13 13 13  1 12 12              3072.4780000  3072.4848390 -0.0068390 -0.0030000 0.0000000
  183:   6  3  5  5  7  2  6  6              2412.2390000  2412.2347165  0.0042835 -0.0030000 0.0000000
  184:   6  3  6  6  7  2  7  7              2412.4190000  2412.4130673  0.0059327 -0.0030000 0.0000000
  185:   6  3  7  7  7  2  8  8              2412.6100000  2412.6096698  0.0003302 -0.0030000 0.0000000
  186:   5  3  4  4  6  2  5  5              2449.4670000  2449.4653625  0.0016375 -0.0030000 0.0000000
  187:   5  3  5  5  6  2  6  6              2449.6530000  2449.6521208  0.0008792 -0.0030000 0.0000000
  188:   5  3  6  6  6  2  7  7              2449.8500000  2449.8499478  0.0000522 -0.0030000 0.0000000
  189:   4  3  3  3  5  2  4  4              2485.5880000  2485.5924125 -0.0044125 -0.0030000 0.0000000
  190:   4  3  4  4  5  2  5  5              2485.8010000  2485.7977691  0.0032309 -0.0030000 0.0000000
  191:   4  3  5  5  5  2  6  6              2485.9970000  2485.9991715 -0.0021715 -0.0030000 0.0000000
  192:   3  3  2  2  4  2  3  3              2520.5520000  2520.5507290  0.0012710 -0.0030000 0.0000000
  193:   3  3  3  3  4  2  4  4              2520.8030000  2520.8017092  0.0012908 -0.0030000 0.0000000
  194:   3  3  4  4  4  2  5  5              2521.0120000  2521.0113224  0.0006776 -0.0030000 0.0000000
  195:   2  3  1  1  3  2  2  2              2554.2210000  2554.2183798  0.0026202 -0.0030000 0.0000000
  196:   2  3  2  2  3  2  3  3              2554.6120000  2554.6163501 -0.0043501 -0.0030000 0.0000000
  197:   2  3  3  3  3  2  4  4              2554.8420000  2554.8443777 -0.0023777 -0.0030000 0.0000000
  198:   1  3  0  0  2  2  1  1              2585.6150000  2585.6160031 -0.0010031 -0.0030000 0.0000000
  199:   1  3  1  1  2  2  2  2              2587.1940000  2587.1949166 -0.0009166 -0.0030000 0.0000000
  200:   1  3  2  2  2  2  3  3              2587.4670000  2587.4683969 -0.0013969 -0.0030000 0.0000000
  201:   0  3  1  1  1  2  1  1              2616.8970000  2616.9022005 -0.0052005 -0.0030000 0.0000000
  202:   0  3  1  1  1  2  2  2              2618.9080000  2618.9118620 -0.0038620 -0.0030000 0.0000000
  203:   1  3  2  2  0  2  1  1              2676.6710000  2676.6707997  0.0002003 -0.0030000 0.0000000
  204:   1  3  1  1  0  2  1  1              2678.6640000  2678.6618544  0.0021456 -0.0030000 0.0000000
  205:   2  3  1  1  1  2  1  1              2701.7580000  2701.7577522  0.0002478 -0.0030000 0.0000000
  206:   2  3  3  3  1  2  2  2              2704.0160000  2704.0162805 -0.0002805 -0.0030000 0.0000000
  207:   2  3  2  2  1  2  1  1              2704.2470000  2704.2470295 -0.0000295 -0.0030000 0.0000000
  208:   2  3  1  1  1  2  0  0              2705.8590000  2705.8583230  0.0006770 -0.0030000 0.0000000
  209:   2  3  2  2  1  2  2  2              2706.2580000  2706.2566910  0.0013090 -0.0030000 0.0000000
  210:   3  3  4  4  2  2  3  3              2729.8050000  2729.8042691  0.0007309 -0.0030000 0.0000000
  211:   3  3  3  3  2  2  2  2              2729.9800000  2729.9790069  0.0009931 -0.0030000 0.0000000
  212:   3  3  2  2  2  2  1  1              2730.3950000  2730.3907889  0.0042111 -0.0030000 0.0000000
  213:   4  3  5  5  3  2  4  4              2754.0690000  2754.0703146 -0.0013146 -0.0030000 0.0000000
  214:   4  3  4  4  3  2  3  3              2754.2150000  2754.2167939 -0.0017939 -0.0030000 0.0000000
  215:   4  3  3  3  3  2  2  2              2754.4700000  2754.4692860  0.0007140 -0.0030000 0.0000000
  216:   5  3  6  6  4  2  5  5              2776.7930000  2776.7931466 -0.0001466 -0.0030000 0.0000000
  217:   5  3  5  5  4  2  4  4              2776.9190000  2776.9219587 -0.0029587 -0.0030000 0.0000000
  218:   5  3  4  4  4  2  3  3              2777.1190000  2777.1183583  0.0006417 -0.0030000 0.0000000
  219:   6  3  7  7  5  2  6  6              2797.9390000  2797.9415566 -0.0025566 -0.0030000 0.0000000
  220:   6  3  6  6  5  2  5  5              2798.0570000  2798.0575986 -0.0005986 -0.0030000 0.0000000
  221:   6  3  5  5  5  2  4  4              2798.2240000  2798.2256713 -0.0016713 -0.0030000 0.0000000
  222:   7  3  8  8  6  2  7  7              2817.4820000  2817.4825835 -0.0005835 -0.0030000 0.0000000
  223:   7  3  7  7  6  2  6  6              2817.5900000  2817.5884139  0.0015861 -0.0030000 0.0000000
  224:   7  3  6  6  6  2  5  5              2817.7380000  2817.7387639 -0.0007639 -0.0030000 0.0000000
  225:   8  3  9  9  7  2  8  8              2835.3820000  2835.3837064 -0.0017064 -0.0030000 0.0000000
  226:   8  3  8  8  7  2  7  7              2835.4840000  2835.4807793  0.0032207 -0.0030000 0.0000000
  227:   8  3  7  7  7  2  6  6              2835.6190000  2835.6183164  0.0006836 -0.0030000 0.0000000
  228:   9  3 10 10  8  2  9  9              2851.6110000  2851.6136181 -0.0026181 -0.0030000 0.0000000
  229:   9  3  9  9  8  2  8  8              2851.7040000  2851.7028121  0.0011879 -0.0030000 0.0000000
  230:   9  3  8  8  8  2  7  7              2851.8300000  2851.8301077 -0.0001077 -0.0030000 0.0000000
  231:  10  3 11 11  9  2 10 10              2866.1400000  2866.1425650 -0.0025650 -0.0030000 0.0000000
  232:  10  3 10 10  9  2  9  9              2866.2260000  2866.2244363  0.0015637 -0.0030000 0.0000000
  233:  10  3  9  9  9  2  8  8              2866.3450000  2866.3429573  0.0020427 -0.0030000 0.0000000
  234:  11  3 12 12 10  2 11 11              2878.9430000  2878.9425306  0.0004694 -0.0030000 0.0000000
  235:  11  3 11 11 10  2 10 10              2879.0180000  2879.0174446  0.0005554 -0.0030000 0.0000000
  236:   2  4  1  1  3  3  2  2              2413.7650000  2413.7659946 -0.0009946 -0.0030000 0.0000000
  237:   2  4  2  2  3  3  3  3              2414.1520000  2414.1548010 -0.0028010 -0.0030000 0.0000000
  238:   2  4  3  3  3  3  4  4              2414.3780000  2414.3788737 -0.0008737 -0.0030000 0.0000000
  239:   1  4  1  1  2  3  2  2              2445.2840000  2445.2801623  0.0038377 -0.0030000 0.0000000
  240:   1  4  2  2  2  3  3  3              2445.5480000  2445.5492117 -0.0012117 -0.0030000 0.0000000
  241:   0  4  1  1  1  3  1  1              2473.5880000  2473.5877157  0.0002843 -0.0030000 0.0000000
  242:   0  4  1  1  1  3  2  2              2475.5800000  2475.5787704  0.0012296 -0.0030000 0.0000000
  243:   1  4  2  2  0  3  1  1              2530.6520000  2530.6536301 -0.0016301 -0.0030000 0.0000000
  244:   2  4  3  3  1  3  2  2              2556.7130000  2556.7147460 -0.0017460 -0.0030000 0.0000000
  245:   2  4  2  2  1  3  1  1              2556.9390000  2556.9388913  0.0001087 -0.0030000 0.0000000
  246:   3  4  4  4  2  3  3  3              2581.2670000  2581.2647448  0.0022552 -0.0030000 0.0000000
  247:   3  4  3  3  2  3  2  2              2581.4280000  2581.4333978 -0.0053978 -0.0030000 0.0000000
  248:   3  4  2  2  2  3  1  1              2581.8430000  2581.8405766  0.0024234 -0.0030000 0.0000000
  249:   4  4  5  5  3  3  4  4              2604.3430000  2604.3398093  0.0031907 -0.0030000 0.0000000
  250:   4  4  4  4  3  3  3  3              2604.4800000  2604.4805034 -0.0005034 -0.0030000 0.0000000
  251:   4  4  3  3  3  3  2  2              2604.7280000  2604.7297345 -0.0017345 -0.0030000 0.0000000
  252:   5  4  6  6  4  3  5  5              2625.9250000  2625.9197553  0.0052447 -0.0030000 0.0000000
  253:   5  4  5  5  4  3  4  4              2626.0430000  2626.0430035 -0.0000035 -0.0030000 0.0000000
  254:   5  4  4  4  4  3  3  3              2626.2370000  2626.2366739  0.0003261 -0.0030000 0.0000000
  255:   6  4  7  7  5  3  6  6              2645.9710000  2645.9745535 -0.0035535 -0.0030000 0.0000000
  256:   6  4  6  6  5  3  5  5              2646.0850000  2646.0852215 -0.0002215 -0.0030000 0.0000000
  257:   6  4  5  5  5  3  4  4              2646.2510000  2646.2508774  0.0001226 -0.0030000 0.0000000
  258:   7  4  8  8  6  3  7  7              2664.4730000  2664.4724457  0.0005543 -0.0030000 0.0000000
  259:   7  4  7  7  6  3  6  6              2664.5740000  2664.5730795  0.0009205 -0.0030000 0.0000000
  260:   7  4  6  6  6  3  5  5              2664.7190000  2664.7212468 -0.0022468 -0.0030000 0.0000000
  261:   8  4  9  9  7  3  8  8              2681.3790000  2681.3821167 -0.0031167 -0.0030000 0.0000000
  262:   8  4  8  8  7  3  7  7              2681.4730000  2681.4741668 -0.0011668 -0.0030000 0.0000000
  263:   8  4  7  7  7  3  6  6              2681.6110000  2681.6097239  0.0012761 -0.0030000 0.0000000
  264:   9  4 10 10  8  3  9  9              2696.6750000  2696.6734581  0.0015419 -0.0030000 0.0000000
  265:   9  4  9  9  8  3  8  8              2696.7590000  2696.7578042  0.0011958 -0.0030000 0.0000000
  266:   9  4  8  8  8  3  7  7              2696.8860000  2696.8833100  0.0026900 -0.0030000 0.0000000
  267:   4  5  5  5  3  4  4  4              2460.9060000  2460.9035557  0.0024443 -0.0030000 0.0000000
  268:   5  5  6  6  4  4  5  5              2481.3900000  2481.3866827  0.0033173 -0.0030000 0.0000000
  269:   5  5  5  5  4  4  4  4              2481.5060000  2481.5044372  0.0015628 -0.0030000 0.0000000
  270:   5  5  4  4  4  4  3  3              2481.6950000  2481.6954189 -0.0004189 -0.0030000 0.0000000
  271:   6  5  7  7  5  4  6  6              2500.3950000  2500.3945650  0.0004350 -0.0030000 0.0000000
  272:   6  5  6  6  5  4  5  5              2500.4980000  2500.4999354 -0.0019354 -0.0030000 0.0000000
  273:   7  5  7  7  6  4  6  6              2517.9890000  2517.9921752 -0.0031752 -0.0030000 0.0000000
  274:   7  5  6  6  6  4  5  5              2518.1360000  2518.1382300 -0.0022300 -0.0030000 0.0000000
  275:   1  6  0  1  0  6  1  1              909045.20000  909044.95625    0.24375    1.00000   0.00000
  276:   1  6  0  1  0  6  1  2              909158.80000  909158.89574   -0.09574    1.00000   0.00000
  277:   1  6  2  3  0  6  1  2              971803.80000  971804.31141   -0.51141    1.50000   0.00000
  278:   1  6  2  2  0  6  1  1              971805.30000  971805.45529   -0.15529    1.50000   0.00000
  279:   1  6  2  2  0  6  1  2              971919.20000  971919.39479   -0.19479    1.00000   0.00000
  280:   1  6  1  2  0  6  1  1             1033004.40000 1033005.06262   -0.66262    1.00000   0.00000
  281:   1  6  1  2  0  6  1  2             1033118.60000 1033119.00211   -0.40211    1.00000   0.00000
  282:   1  6  1  2  1  6  1  1                   6.50000       6.78344   -0.28344    0.30000   0.00000
  283:   1  6  1  2  1  6  1  1                   6.80000       6.78344    0.01656    0.40000   0.00000
  284:   4  1  4  4  5  0  5  5              2778.5433470  2778.5434247 -0.0000777 -0.0000430 0.0000000
  285:   4  1  5  5  5  0  6  6              2778.7523260  2778.7523877 -0.0000617 -0.0001000 0.0000000
  286:   3  7  2  2  4  6  3  3              2816.4642250  2816.4640737  0.0001513 -0.0000550 0.0000000  2816.4640876  0.0001374 0.4110
  287:   3  7  2  3  4  6  3  4              2816.4642250  2816.4640973  0.0001277 -0.0000550 0.0000000  2816.4640876  0.0001374 0.5890
  288:   3  1  3  3  4  0  4  4              2816.7305100  2816.7305809 -0.0000709 -0.0001000 0.0000000
  289:   3  7  4  4  4  6  5  5              2816.9481080  2816.9479369  0.0001711 -0.0000610 0.0000000  2816.9479397  0.0001683 0.4490
  290:   3  7  4  5  4  6  5  6              2816.9481080  2816.9479421  0.0001659 -0.0000610 0.0000000  2816.9479397  0.0001683 0.5510
  291:   2  7  1  1  3  6  2  2              2853.2368590  2853.2368586  0.0000004 -0.0000250 0.0000000  2853.2369004 -0.0000414 0.3580
  292:   2  7  1  2  3  6  2  3              2853.2368590  2853.2369237 -0.0000647 -0.0000250 0.0000000  2853.2369004 -0.0000414 0.6420
  293:   2  1  2  2  3  0  3  3              2853.6530790  2853.6530942 -0.0000152 -0.0000800 0.0000000
  294:   2  7  3  3  3  6  4  4              2853.8891470  2853.8892200 -0.0000730 -0.0000910 0.0000000  2853.8892246 -0.0000776 0.4360
  295:   2  7  3  4  3  6  4  5              2853.8891470  2853.8892281 -0.0000811 -0.0000910 0.0000000  2853.8892246 -0.0000776 0.5640
  296:   1  7  0  1  2  6  1  2              2887.6544240  2887.6544463 -0.0000223 -0.0002300 0.0000000
  297:   1  7  2  2  2  6  3  3              2889.5443850  2889.5443907 -0.0000057 -0.0000460 0.0000000  2889.5443991 -0.0000141 0.4120
  298:   1  7  2  3  2  6  3  4              2889.5443850  2889.5444050 -0.0000200 -0.0000460 0.0000000  2889.5443991 -0.0000141 0.5880
  299:   1  1  1  1  2  0  2  2              2889.2619360  2889.2619401 -0.0000041 -0.0001100 0.0000000
  300:   1  7  1  1  2  6  1  2              2891.7736330  2891.7736286  0.0000044 -0.0001050 0.0000000  2891.7738173 -0.0001843 0.1660
  301:   1  7  1  2  2  6  1  2              2891.7736330  2891.7738549 -0.0002219 -0.0001050 0.0000000  2891.7738173 -0.0001843 0.8340
  302:   0  7  1  1  1  6  2  2              2923.9409290  2923.9409119  0.0000171 -0.0000630 0.0000000  2923.9409349 -0.0000059 0.3570
  303:   0  7  1  2  1  6  2  3              2923.9409290  2923.9409477 -0.0000187 -0.0000630 0.0000000  2923.9409349 -0.0000059 0.6430
  304:   1  7  2  3  0  6  1  2              2987.3242740  2987.3242522  0.0000218 -0.0000960 0.0000000  2987.3242661  0.0000079 0.6430
  305:   1  7  2  2  0  6  1  1              2987.3242740  2987.3242912 -0.0000172 -0.0000960 0.0000000  2987.3242661  0.0000079 0.3570
  306:   1  7  1  1  0  6  1  2              2989.3531270  2989.3528227  0.0003043 -0.0000630 0.0000000  2989.3530114  0.0001156 0.1660
  307:   1  7  1  2  0  6  1  2              2989.3531270  2989.3530489  0.0000781 -0.0000630 0.0000000  2989.3530114  0.0001156 0.8340
  308:   2  7  3  4  1  6  2  3              3017.3687840  3017.3688012 -0.0000172 -0.0000610 0.0000000  3017.3688076 -0.0000236 0.5880
  309:   2  7  3  3  1  6  2  2              3017.3687840  3017.3688167 -0.0000327 -0.0000610 0.0000000  3017.3688076 -0.0000236 0.4120
  310:   2  1  2  2  1  0  1  1              3017.6129330  3017.6128669  0.0000661 -0.0000520 0.0000000
  311:   2  7  1  2  1  6  0  1              3019.2415470  3019.2414346  0.0001124 -0.0000930 0.0000000
  312:   3  7  4  5  2  6  3  4              3045.7650580  3045.7650278  0.0000302 -0.0000650 0.0000000  3045.7650316  0.0000264 0.5640
  313:   3  7  4  4  2  6  3  3              3045.7650580  3045.7650365  0.0000215 -0.0000650 0.0000000  3045.7650316  0.0000264 0.4360
  314:   3  1  3  3  2  0  2  2              3045.9521990  3045.9521210  0.0000780 -0.0000690 0.0000000
  315:   3  7  2  3  2  6  1  2              3046.3729500  3046.3729627 -0.0000127 -0.0000470 0.0000000  3046.3729848 -0.0000348 0.6420
  316:   3  7  2  2  2  6  1  1              3046.3729500  3046.3730246 -0.0000746 -0.0000470 0.0000000  3046.3729848 -0.0000348 0.3580
  317:   4  7  5  6  3  6  4  5              3072.5471470  3072.5471370  0.0000100 -0.0000250 0.0000000  3072.5471395  0.0000075 0.5510
  318:   4  7  5  5  3  6  4  4              3072.5471470  3072.5471426  0.0000044 -0.0000250 0.0000000  3072.5471395  0.0000075 0.4490
  319:   4  1  4  4  3  0  3  3              3072.7053830  3072.7054075 -0.0000245 -0.0000390 0.0000000
  320:   4  7  3  4  3  6  2  3              3072.9646150  3072.9645183  0.0000967 -0.0000740 0.0000000  3072.9645276  0.0000874 0.5880
  321:   4  7  3  3  3  6  2  2              3072.9646150  3072.9645407  0.0000743 -0.0000740 0.0000000  3072.9645276  0.0000874 0.4120
  322:   5  1  6  6  4  0  5  5              3097.6917350  3097.6917257  0.0000093 -0.0000880 0.0000000
  323:   5  1  5  5  4  0  4  4              3097.8317720  3097.8318766 -0.0001046 -0.0001100 0.0000000
  324:   5  1  4  4  4  0  3  3              3098.0338870  3098.0338556  0.0000314 -0.0002300 0.0000000
  325:   6  1  7  7  5  0  6  6              3121.1651080  3121.1651892 -0.0000812 -0.0001300 0.0000000
  326:   6  1  6  6  5  0  5  5              3121.2921510  3121.2922093 -0.0000583 -0.0002400 0.0000000
  327:   6  1  5  5  5  0  4  4              3121.4653850  3121.4652951  0.0000899 -0.0000700 0.0000000
  328:   1  6  0  1  0  6  1  1              909045.00000  909044.95625    0.04375    0.10000   0.00000
  329:   1  6  0  1  0  6  1  2              909158.88000  909158.89574   -0.01574    0.10000   0.00000
  330:   1  6  2  3  0  6  1  2              971804.43000  971804.31141    0.11859    0.10000   0.00000
  331:   1  6  2  2  0  6  1  1              971805.47000  971805.45529    0.01471    0.10000   0.00000
  332:   1  6  2  2  0  6  1  2              971919.46000  971919.39479    0.06521    0.10000   0.00000
  333:   1  6  1  1  0  6  1  1             1032998.36000 1032998.27918    0.08082    0.20000   0.00000
  334:   1  6  1  2  0  6  1  1             1033005.11000 1033005.06262    0.04738    0.10000   0.00000
  335:   1  6  1  1  0  6  1  2             1033112.25000 1033112.21867    0.03133    0.20000   0.00000
  336:   1  6  1  2  0  6  1  2             1033119.06000 1033119.00211    0.05789    0.10000   0.00000
  337:   2  6  3  4  1  6  2  3             1959561.90000 1959561.76166    0.13834    0.10000   0.00000 1959561.94780   -0.04780 0.5880
  338:   2  6  3  3  1  6  2  2             1959561.90000 1959562.21344   -0.31344    0.10000   0.00000 1959561.94780   -0.04780 0.4120
  339:   2  6  2  2  1  6  1  2             1967532.40000 1967532.42943   -0.02943    0.20000   0.00000
  340:   2  6  2  3  1  6  1  2             1967536.10000 1967536.19394   -0.09394    0.10000   0.00000
  341:   2  6  2  2  1  6  1  1             1967539.20000 1967539.21287   -0.01287    0.10000   0.00000
  342:   2  6  1  1  1  6  0  1             2016070.90000 2016071.01862   -0.11862    0.20000   0.00000
  343:   2  6  1  2  1  6  0  1             2016191.60000 2016191.74665   -0.14665    0.20000   0.00000
  344:   0  7  1  2  1  6  1  2              2921.8960000  2921.8957098  0.0002902 -0.0003000 0.0000000  2921.8957473  0.0002527 0.8340
  345:   0  7  1  2  1  6  1  1              2921.8960000  2921.8959360  0.0000640 -0.0003000 0.0000000  2921.8957473  0.0002527 0.1660
  346:   0  7  1  1  1  6  1  2              2921.9000000  2921.8995127  0.0004873 -0.0003000 0.0000000  2921.8996634  0.0003366 0.3340
  347:   0  7  1  1  1  6  1  1              2921.9000000  2921.8997390  0.0002610 -0.0003000 0.0000000  2921.8996634  0.0003366 0.6660
  348:   0  7  1  2  1  6  2  2              2923.9369000  2923.9371089 -0.0002089 -0.0003000 0.0000000
  349:   0  7  1  2  1  6  0  1              2926.0310000  2926.0305739  0.0004261 -0.0004000 0.0000000
  350:   0  7  1  1  1  6  0  1              2926.0348000  2926.0343768  0.0004232 -0.0004000 0.0000000
  351:   1  7  0  1  0  6  1  1              2985.2294000  2985.2298397 -0.0004397 -0.0004000 0.0000000
  352:   1  7  0  1  0  6  1  2              2985.2332000  2985.2336403 -0.0004403 -0.0004000 0.0000000
  353:   1  7  2  2  0  6  1  2              2987.3280000  2987.3280918 -0.0000918 -0.0001000 0.0000000
  354:   1  7  1  1  0  6  1  1              2989.3492000  2989.3490220  0.0001780 -0.0001000 0.0000000  2989.3490976  0.0001024 0.6660
  355:   1  7  1  2  0  6  1  1              2989.3492000  2989.3492483 -0.0000483 -0.0001000 0.0000000  2989.3490976  0.0001024 0.3340
  356:   2  7  1  1  1  6  1  2              3015.1026000  3015.1025412  0.0000588 -0.0002000 0.0000000  3015.1026919 -0.0000919 0.3340
  357:   2  7  1  1  1  6  1  1              3015.1026000  3015.1027675 -0.0001675 -0.0002000 0.0000000  3015.1026919 -0.0000919 0.6660
  358:   2  7  1  2  1  6  1  2              3015.1065000  3015.1065706 -0.0000706 -0.0001000 0.0000000  3015.1066081 -0.0001081 0.8340
  359:   2  7  1  2  1  6  1  1              3015.1065000  3015.1067968 -0.0002968 -0.0001000 0.0000000  3015.1066081 -0.0001081 0.1660
  360:   2  7  3  3  1  6  2  3              3017.3726000  3017.3726555 -0.0000555 -0.0001000 0.0000000
  361:   2  7  1  1  1  6  0  1              3019.2375000  3019.2374053  0.0000947 -0.0001000 0.0000000
  362:   2  7  2  2  1  6  2  2              3019.6542000  3019.6541153  0.0000847 -0.0001000 0.0000000  3019.6541278  0.0000722 0.9000
  363:   2  7  2  3  1  6  2  2              3019.6542000  3019.6542408 -0.0000408 -0.0001000 0.0000000  3019.6541278  0.0000722 0.1000
  364:   2  7  2  2  1  6  2  3              3019.6580000  3019.6579540  0.0000460 -0.0001000 0.0000000  3019.6580712 -0.0000712 0.0670
  365:   2  7  2  3  1  6  2  3              3019.6580000  3019.6580796 -0.0000796 -0.0001000 0.0000000  3019.6580712 -0.0000712 0.9330
NORMALIZED DIAGONAL:
    1  1.00000E+000    2  1.00000E+000    3  8.78049E-004    4  1.31020E-002    5  1.19605E-001    6  9.76096E-001
    7  9.61773E-001    8  2.46291E-002    9  3.41849E-001   10  1.59993E-001   11  5.04561E-001   12  1.24249E-001
   13  7.14380E-001   14  9.98850E-001   15  2.78805E-001   16  2.56801E-002   17  7.69565E-004   18  6.16898E-002
   19  3.79592E-002   20  9.19240E-001   21  6.53884E-002   22  5.22580E-001   23  5.69755E-001   24  9.89775E-001
   25  4.17038E-003   26  1.06686E-001
MARQUARDT PARAMETER = 0, TRUST EXPANSION = 1.00
                                NEW PARAMETER (EST. ERROR) -- CHANGE THIS ITERATION
   1            99       E(0)        1292.6641(246)          -0.0000    
   2             0      Y10/2         46756969( 84)               -0    
   3             0      Y20/4          -623024( 43)                0    
   4             0      Y30/8           3820.6( 90)             -0.0    
   5             0     Y40/16             4.56( 85)             0.00    
   6             0     Y50/32          -0.2257(292)          -0.0000    
   7           199        Y01       503486.848(221)            0.000    
   8           100      Y11/2       -11217.886(311)            0.000    
   9           100      Y21/4           77.117( 97)           -0.000    
  10           100      Y31/8           0.1763( 63)          -0.0000    
  11           299        Y02        -58.34346(287)         -0.00000    
  12           200      Y12/2          0.72644(165)          0.00000    
  13           200      Y22/4             1.88( 34)E-03         0.00E-03
  14           399        Y03           4.1185(202)E-03       0.0000E-03
  15           300      Y13/2          -0.0679( 78)E-03      -0.0000E-03
  16     110010099       4l00         257517.5( 99)              0.0    
  17     110010000       2l10           -507.6(132)             -0.0    
  18     110010000        l20            -24.1( 33)              0.0    
  19     110010199       4l01           -3.122( 96)           -0.000    
  20      10000099        g00        -4604.958(252)            0.000    
  21      10000000      g10/2            71.70( 33)             0.00    
  22      10000000      g20/4           -0.355( 87)           -0.000    
  23      10000199        g01           0.8057( 93)          -0.0000    
  24      10000100      g11/2          -0.0192( 38)           0.0000    
  25     120000066     b_F(H)          -74.797( 48)           -0.000    
  26     120010066       c(H)          125.855(197)           -0.000    
 MICROWAVE AVG =       -0.082019 MHz, IR AVG =       -0.00038
 MICROWAVE RMS =        0.214949 MHz, IR RMS =        0.00251
 END OF ITERATION  1 OLD, NEW RMS ERROR=        0.90397         0.90397
  1  2 -0.000901  1  3  0.000768  1  4 -0.000685  1  5  0.000635  1  6 -0.000639  1  7 -0.003679  1  8  0.000397  1  9  0.000852
  1 10  0.000142  1 11  0.037082  1 12 -0.011615  1 13 -0.001343  1 14 -0.028880  1 15  0.014357  1 16  0.001434  1 17  0.001776
  1 18 -0.001265  1 19  0.073471  1 20 -0.049657  1 21 -0.009208  1 22  0.010435  1 23  0.126815  1 24 -0.039462  1 25 -0.995254
  1 26  0.165029  2  1 -0.000901  2  3 -0.997546  2  4  0.987210  2  5 -0.972676  2  6  0.956758  2  7  0.182791  2  8 -0.185772
  2  9  0.195218  2 10 -0.221516  2 11 -0.029232  2 12  0.039021  2 13 -0.030414  2 14  0.007576  2 15 -0.014231  2 16  0.004301
  2 17 -0.004274  2 18  0.004064  2 19  0.002002  2 20 -0.036531  2 21  0.036797  2 22 -0.033874  2 23 -0.000449  2 24 -0.004092
  2 25  0.000964  2 26 -0.001702  3  1  0.000768  3  2 -0.997546  3  4 -0.995920  3  5  0.986225  3  6 -0.973645  3  7 -0.144765
  3  8  0.147546  3  9 -0.157232  3 10  0.187505  3 11  0.023497  3 12 -0.023732  3 13  0.009081  3 14 -0.009350  3 15  0.017913
  3 16 -0.003915  3 17  0.003873  3 18 -0.003604  3 19 -0.002693  3 20  0.033030  3 21 -0.033209  3 22  0.030488  3 23 -0.000372
  3 24  0.004320  3 25 -0.000883  3 26  0.001883  4  1 -0.000685  4  2  0.987210  4  3 -0.995920  4  5 -0.996936  4  6  0.989218
  4  7  0.100325  4  8 -0.102639  4  9  0.112004  4 10 -0.147042  4 11 -0.017690  4 12  0.007876  4 13  0.016701  4 14  0.012416
  4 15 -0.025152  4 16  0.002960  4 17 -0.002912  4 18  0.002623  4 19  0.003117  4 20 -0.029327  4 21  0.029344  4 22 -0.026612
  4 23  0.001268  4 24 -0.004729  4 25  0.000832  4 26 -0.002023  5  1  0.000635  5  2 -0.972676  5  3  0.986225  5  4 -0.996936
  5  6 -0.997428  5  7 -0.077220  5  8  0.079258  5  9 -0.088387  5 10  0.126831  5 11  0.014691  5 12  0.000378  5 13 -0.032882
  5 14 -0.015039  5 15  0.032859  5 16 -0.001347  5 17  0.001293  5 18 -0.000999  5 19 -0.003239  5 20  0.028219  5 21 -0.028204
  5 22  0.025582  5 23 -0.001384  5 24  0.003985  5 25 -0.000794  5 26  0.002049  6  1 -0.000639  6  2  0.956758  6  3 -0.973645
  6  4  0.989218  6  5 -0.997428  6  7  0.071513  6  8 -0.073630  6  9  0.083619  6 10 -0.129781  6 11 -0.014184  6 12 -0.005055
  6 13  0.049079  6 14  0.019500  6 15 -0.046376  6 16  0.000268  6 17 -0.000215  6 18 -0.000075  6 19  0.003401  6 20 -0.030283
  6 21  0.030378  6 22 -0.027994  6 23  0.000695  6 24 -0.001634  6 25  0.000809  6 26 -0.002139  7  1 -0.003679  7  2  0.182791
  7  3 -0.144765  7  4  0.100325  7  5 -0.077220  7  6  0.071513  7  8 -0.994935  7  9  0.974833  7 10 -0.870846  7 11 -0.231280
  7 12  0.524873  7 13 -0.622940  7 14  0.012552  7 15  0.004452  7 16  0.008087  7 17 -0.007826  7 18  0.008732  7 19 -0.034172
  7 20 -0.056289  7 21  0.056511  7 22 -0.049379  7 23 -0.000705  7 24  0.000858  7 25  0.001793  7 26 -0.004858  8  1  0.000397
  8  2 -0.185772  8  3  0.147546  8  4 -0.102639  8  5  0.079258  8  6 -0.073630  8  7 -0.994935  8  9 -0.988915  8 10  0.887356
  8 11  0.154791  8 12 -0.469758  8 13  0.619249  8 14  0.045353  8 15 -0.053542  8 16 -0.007622  8 17  0.007801  8 18 -0.009220
  8 19  0.024718  8 20  0.054437  8 21 -0.054170  8 22  0.050451  8 23  0.005118  8 24 -0.003583  8 25  0.001010  8 26 -0.007797
  9  1  0.000852  9  2  0.195218  9  3 -0.157232  9  4  0.112004  9  5 -0.088387  9  6  0.083619  9  7  0.974833  9  8 -0.988915
  9 10 -0.922121  9 11 -0.092124  9 12  0.358187  9 13 -0.570367  9 14 -0.079570  9 15  0.103304  9 16  0.012351  9 17 -0.012420
  9 18  0.013221  9 19 -0.019837  9 20 -0.052126  9 21  0.053401  9 22 -0.054347  9 23 -0.008860  9 24  0.004754  9 25 -0.001996
  9 26  0.009052 10  1  0.000142 10  2 -0.221516 10  3  0.187505 10  4 -0.147042 10  5  0.126831 10  6 -0.129781 10  7 -0.870846
 10  8  0.887356 10  9 -0.922121 10 11  0.089793 10 12 -0.235000 10 13  0.242150 10 14 -0.007069 10 15  0.114449 10 16 -0.030186
 10 17  0.030336 10 18 -0.030847 10 19  0.008222 10 20  0.089003 10 21 -0.091783 10 22  0.093852 10 23  0.015362 10 24 -0.029250
 10 25  0.000361 10 26 -0.003156 11  1  0.037082 11  2 -0.029232 11  3  0.023497 11  4 -0.017690 11  5  0.014691 11  6 -0.014184
 11  7 -0.231280 11  8  0.154791 11  9 -0.092124 11 10  0.089793 11 12 -0.690674 11 13  0.144049 11 14 -0.768157 11 15  0.581283
 11 16 -0.018014 11 17  0.016097 11 18 -0.006708 11 19 -0.115116 11 20  0.056265 11 21 -0.065655 11 22  0.035823 11 23  0.037116
 11 24 -0.037754 11 25 -0.042818 11 26  0.109695 12  1 -0.011615 12  2  0.039021 12  3 -0.023732 12  4  0.007876 12  5  0.000378
 12  6 -0.005055 12  7  0.524873 12  8 -0.469758 12  9  0.358187 12 10 -0.235000 12 11 -0.690674 12 13 -0.551447 12 14  0.385626
 12 15 -0.425496 12 16 -0.003659 12 17  0.003148 12 18 -0.002401 12 19  0.030993 12 20 -0.059241 12 21  0.061539 12 22 -0.053795
 12 23 -0.027407 12 24  0.098758 12 25  0.013231 12 26 -0.032629 13  1 -0.001343 13  2 -0.030414 13  3  0.009081 13  4  0.016701
 13  5 -0.032882 13  6  0.049079 13  7 -0.622940 13  8  0.619249 13  9 -0.570367 13 10  0.242150 13 11  0.144049 13 12 -0.551447
 13 14  0.164879 13 15 -0.473168 13 16  0.015537 13 17 -0.015379 13 18  0.013945 13 19  0.024368 13 20 -0.036153 13 21  0.037052
 13 22 -0.036343 13 23  0.001529 13 24  0.015723 13 25  0.002721 13 26 -0.011498 14  1 -0.028880 14  2  0.007576 14  3 -0.009350
 14  4  0.012416 14  5 -0.015039 14  6  0.019500 14  7  0.012552 14  8  0.045353 14  9 -0.079570 14 10 -0.007069 14 11 -0.768157
 14 12  0.385626 14 13  0.164879 14 15 -0.692708 14 16  0.013570 14 17 -0.012947 14 18  0.007661 14 19  0.105045 14 20 -0.055395
 14 21  0.063960 14 22 -0.044837 14 23 -0.033094 14 24  0.052195 14 25  0.034275 14 26 -0.088329 15  1  0.014357 15  2 -0.014231
 15  3  0.017913 15  4 -0.025152 15  5  0.032859 15  6 -0.046376 15  7  0.004452 15  8 -0.053542 15  9  0.103304 15 10  0.114449
 15 11  0.581283 15 12 -0.425496 15 13 -0.473168 15 14 -0.692708 15 16 -0.012937 15 17  0.013214 15 18 -0.011832 15 19 -0.068018
 15 20  0.097773 15 21 -0.102504 15 22  0.095426 15 23  0.028144 15 24 -0.114136 15 25 -0.018039 15 26  0.050548 16  1  0.001434
 16  2  0.004301 16  3 -0.003915 16  4  0.002960 16  5 -0.001347 16  6  0.000268 16  7  0.008087 16  8 -0.007622 16  9  0.012351
 16 10 -0.030186 16 11 -0.018014 16 12 -0.003659 16 13  0.015537 16 14  0.013570 16 15 -0.012937 16 17 -0.999207 16 18  0.991975
 16 19 -0.021555 16 20 -0.018396 16 21  0.017411 16 22 -0.010416 16 23 -0.008664 16 24 -0.011025 16 25 -0.001047 16 26 -0.001677
 17  1  0.001776 17  2 -0.004274 17  3  0.003873 17  4 -0.002912 17  5  0.001293 17  6 -0.000215 17  7 -0.007826 17  8  0.007801
 17  9 -0.012420 17 10  0.030336 17 11  0.016097 17 12  0.003148 17 13 -0.015379 17 14 -0.012947 17 15  0.013214 17 16 -0.999207
 17 18 -0.995611 17 19  0.006155 17 20  0.017652 17 21 -0.017526 17 22  0.011506 17 23  0.008795 17 24  0.008384 17 25 -0.001453
 17 26  0.001277 18  1 -0.001265 18  2  0.004064 18  3 -0.003604 18  4  0.002623 18  5 -0.000999 18  6 -0.000075 18  7  0.008732
 18  8 -0.009220 18  9  0.013221 18 10 -0.030847 18 11 -0.006708 18 12 -0.002401 18 13  0.013945 18 14  0.007661 18 15 -0.011832
 18 16  0.991975 18 17 -0.995611 18 19 -0.008530 18 20 -0.016632 18 21  0.016936 18 22 -0.014633 18 23 -0.004728 18 24 -0.000494
 18 25  0.000814 18 26 -0.000193 19  1  0.073471 19  2  0.002002 19  3 -0.002693 19  4  0.003117 19  5 -0.003239 19  6  0.003401
 19  7 -0.034172 19  8  0.024718 19  9 -0.019837 19 10  0.008222 19 11 -0.115116 19 12  0.030993 19 13  0.024368 19 14  0.105045
 19 15 -0.068018 19 16 -0.021555 19 17  0.006155 19 18 -0.008530 19 20 -0.030314 19 21 -0.003260 19 22  0.025772 19 23  0.194498
 19 24 -0.099195 19 25 -0.024655 19 26 -0.076828 20  1 -0.049657 20  2 -0.036531 20  3  0.033030 20  4 -0.029327 20  5  0.028219
 20  6 -0.030283 20  7 -0.056289 20  8  0.054437 20  9 -0.052126 20 10  0.089003 20 11  0.056265 20 12 -0.059241 20 13 -0.036153
 20 14 -0.055395 20 15  0.097773 20 16 -0.018396 20 17  0.017652 20 18 -0.016632 20 19 -0.030314 20 21 -0.983370 20 22  0.925992
 20 23  0.022975 20 24 -0.119685 20 25  0.045488 20 26 -0.000744 21  1 -0.009208 21  2  0.036797 21  3 -0.033209 21  4  0.029344
 21  5 -0.028204 21  6  0.030378 21  7  0.056511 21  8 -0.054170 21  9  0.053401 21 10 -0.091783 21 11 -0.065655 21 12  0.061539
 21 13  0.037052 21 14  0.063960 21 15 -0.102504 21 16  0.017411 21 17 -0.017526 21 18  0.016936 21 19 -0.003260 21 20 -0.983370
 21 22 -0.966674 21 23 -0.150499 21 24  0.222414 21 25  0.007959 21 26  0.001808 22  1  0.010435 22  2 -0.033874 22  3  0.030488
 22  4 -0.026612 22  5  0.025582 22  6 -0.027994 22  7 -0.049379 22  8  0.050451 22  9 -0.054347 22 10  0.093852 22 11  0.035823
 22 12 -0.053795 22 13 -0.036343 22 14 -0.044837 22 15  0.095426 22 16 -0.010416 22 17  0.011506 22 18 -0.014633 22 19  0.025772
 22 20  0.925992 22 21 -0.966674 22 23  0.244528 22 24 -0.412344 22 25 -0.007724 22 26 -0.009008 23  1  0.126815 23  2 -0.000449
 23  3 -0.000372 23  4  0.001268 23  5 -0.001384 23  6  0.000695 23  7 -0.000705 23  8  0.005118 23  9 -0.008860 23 10  0.015362
 23 11  0.037116 23 12 -0.027407 23 13  0.001529 23 14 -0.033094 23 15  0.028144 23 16 -0.008664 23 17  0.008795 23 18 -0.004728
 23 19  0.194498 23 20  0.022975 23 21 -0.150499 23 22  0.244528 23 24 -0.679530 23 25 -0.102540 23 26 -0.065488 24  1 -0.039462
 24  2 -0.004092 24  3  0.004320 24  4 -0.004729 24  5  0.003985 24  6 -0.001634 24  7  0.000858 24  8 -0.003583 24  9  0.004754
 24 10 -0.029250 24 11 -0.037754 24 12  0.098758 24 13  0.015723 24 14  0.052195 24 15 -0.114136 24 16 -0.011025 24 17  0.008384
 24 18 -0.000494 24 19 -0.099195 24 20 -0.119685 24 21  0.222414 24 22 -0.412344 24 23 -0.679530 24 25  0.029301 24 26  0.034155
 25  1 -0.995254 25  2  0.000964 25  3 -0.000883 25  4  0.000832 25  5 -0.000794 25  6  0.000809 25  7  0.001793 25  8  0.001010
 25  9 -0.001996 25 10  0.000361 25 11 -0.042818 25 12  0.013231 25 13  0.002721 25 14  0.034275 25 15 -0.018039 25 16 -0.001047
 25 17 -0.001453 25 18  0.000814 25 19 -0.024655 25 20  0.045488 25 21  0.007959 25 22 -0.007724 25 23 -0.102540 25 24  0.029301
 25 26 -0.138841 26  1  0.165029 26  2 -0.001702 26  3  0.001883 26  4 -0.002023 26  5  0.002049 26  6 -0.002139 26  7 -0.004858
 26  8 -0.007797 26  9  0.009052 26 10 -0.003156 26 11  0.109695 26 12 -0.032629 26 13 -0.011498 26 14 -0.088329 26 15  0.050548
 26 16 -0.001677 26 17  0.001277 26 18 -0.000193 26 19 -0.076828 26 20 -0.000744 26 21  0.001808 26 22 -0.009008 26 23 -0.065488
 26 24  0.034155 26 25 -0.138841
OH+                                                     Wed Jul 30 16:33:03 2025
