# Supplementary material for: Hyperfine-resolved rovibrational and rotational spectroscopy of OH+ (X3Σ−)
Source: Phys Chem Chem Phys. 2026 Apr 28;28(20):12651–9. doi: 10.1039/d6cp00632a (PMC13159976; doi:10.1039/d6cp00632a)
Supplement: CP-028-D6CP00632A-s003 [file CP-028-D6CP00632A-s003.zip › 1state.lin]

  0  2  1  2 -1                              0.0        .0001 /per def.
  1  2  0  1  0  2  1  1                909045.2       1.0    /Bekooy et al., 1985
  1  2  0  1  0  2  1  2                909158.8       1.0    /Bekooy et al., 1985
  1  2  2  3  0  2  1  2                971803.8       1.5    /Bekooy et al., 1985
  1  2  2  2  0  2  1  1                971805.3       1.5    /Bekooy et al., 1985
  1  2  2  2  0  2  1  2                971919.2       1.0    /Bekooy et al., 1985
  1  2  1  2  0  2  1  1               1033004.4       1.0    /Bekooy et al., 1985
  1  2  1  2  0  2  1  2               1033118.6       1.0    /Bekooy et al., 1985
  1  2  1  2  1  2  1  1                     6.5       0.3    /Bekooy et al., 1985
  1  2  1  2  1  2  1  1                     6.8       0.4    /Bekooy et al., 1985
 13  0 14 14 12  0 13 13                   410.265     -.003  /Liu et al., 1987
 13  0 13 13 12  0 12 12                   410.405     -.003  /Liu et al., 1987
 13  0 12 12 12  0 11 11                   410.553     -.003  /Liu et al., 1987
  1  2  0  1  0  2  1  1                909045.00       .10  /Silva et al., 2025
  1  2  0  1  0  2  1  2                909158.88       .10  /Silva et al., 2025
  1  2  2  3  0  2  1  2                971804.43       .10  /Silva et al., 2025
  1  2  2  2  0  2  1  1                971805.47       .10  /Silva et al., 2025
  1  2  2  2  0  2  1  2                971919.46       .10  /Silva et al., 2025
  1  2  1  1  0  2  1  1               1032998.36       .20  /Silva et al., 2025
  1  2  1  2  0  2  1  1               1033005.11       .10  /Silva et al., 2025
  1  2  1  1  0  2  1  2               1033112.25       .20  /Silva et al., 2025
  1  2  1  2  0  2  1  2               1033119.06       .10  /Silva et al., 2025
  2  2  3  4  1  2  2  3               1959561.9        .1  .588  /Silva et al., 2025
  2  2  3  3  1  2  2  2               1959561.9        .1  .412  /Silva et al., 2025
  2  2  2  2  1  2  1  2               1967532.4        .2    /Silva et al., 2025
  2  2  2  3  1  2  1  2               1967536.1        .1    /Silva et al., 2025
  2  2  2  2  1  2  1  1               1967539.2        .1    /Silva et al., 2025
  2  2  1  1  1  2  0  1               2016070.9        .2    /Silva et al., 2025
  2  2  1  2  1  2  0  1               2016191.6        .2    /Silva et al., 2025
