# Supplementary material for: Hyperfine-resolved rovibrational and rotational spectroscopy of OH+ (X3Σ−)
Source: Phys Chem Chem Phys. 2026 Apr 28;28(20):12651–9. doi: 10.1039/d6cp00632a (PMC13159976; doi:10.1039/d6cp00632a)
Supplement: CP-028-D6CP00632A-s003 [file CP-028-D6CP00632A-s003.zip › 1state.par]

OH+                                                     Fri Feb 20 10:37:26 2026
  19   29    9    0    0.0000E+000    1.0000E+003    1.0000E+000 1.0000000000
t  -13    4    0    0    0    1    2    2        -1    1
t  -13    0    0    0    0    1    2    2        -1    1
t  -23    2    0    0    0    1    1    1        -1    1
t  -23    3    0    0    0    1    1    1         0    1
           99  1.292660387129048E+003 1.00000000E+036 /E(0)
          100  4.923462999134056E+005 1.00000000E+036 /B(0)
         -122  4.923462999134056E+005 1.00000000E-037 /B(0)
          200 -5.762319150609717E+001 1.00000000E+036 /D(0)
         -222 -5.762319150609717E+001 1.00000000E-037 /D(0)
          300  4.075121962215269E-003 1.00000000E+036 /H(0)
         -322  4.075121962215269E-003 1.00000000E-037 /H(0)
    110010000  2.569858001461028E+005 1.00000000E+036 /4lamda(0)
   -110010022  2.569858001461028E+005 1.00000000E-037 /4lamda(0)
    110010100 -3.073775430265434E+000 1.00000000E+036 /4lD(0)
   -110010122 -3.073775430265434E+000 1.00000000E-037 /4lD(0)
     10000000 -4.533599065349056E+003 1.00000000E+036 /gamma(0)
    -10000022 -4.533599065349056E+003 1.00000000E-037 /gamma(0)
     10000100  7.889323933417345E-001 1.00000000E+036 /gD(0)
    -10000122  7.889323933417345E-001 1.00000000E-037 /gD(0)
    120000022 -7.478842033863965E+001 1.00000000E+036 /b_F(H)
   -120000033 -7.478842033863965E+001 1.00000000E-037 /b_F(H)
    120010022  1.257680121130720E+002 1.00000000E+036 /c(H)
   -120010033  1.257680121130720E+002 1.00000000E-037 /c(H)
