# Supplementary material for: Hyperfine-resolved rovibrational and rotational spectroscopy of OH+ (X3Σ−)
Source: Phys Chem Chem Phys. 2026 Apr 28;28(20):12651–9. doi: 10.1039/d6cp00632a (PMC13159976; doi:10.1039/d6cp00632a)
Supplement: CP-028-D6CP00632A-s003 [file CP-028-D6CP00632A-s003.zip › 1state.fit]

OH+                                                     Fri Feb 20 10:37:26 2026
LINES REQUESTED=   29 NUMBER OF PARAMETERS= 19 NUMBER OF ITERATIONS=  9
  MARQUARDT PARAMETER =0.0000E+000 max (OBS-CALC)/ERROR =1.0000E+003
                              PARAMETERS - A.PRIORI ERROR 
     1      1            99  1.2926603871290E+003   1.000000E+036 E(0)
     2      2           100  4.9234629991341E+005   1.000000E+036 B(0)
     3      2          -122  4.9234629991341E+005        1.000000 B(0)
     4      3           200 -5.7623191506097E+001   1.000000E+036 D(0)
     5      3          -222 -5.7623191506097E+001        1.000000 D(0)
     6      4           300  4.0751219622153E-003   1.000000E+036 H(0)
     7      4          -322  4.0751219622153E-003        1.000000 H(0)
     8      5     110010000  2.5698580014610E+005   1.000000E+036 4lamda(0)
     9      5    -110010022  2.5698580014610E+005        1.000000 4lamda(0)
    10      6     110010100 -3.0737754302654E+000   1.000000E+036 4lD(0)
    11      6    -110010122 -3.0737754302654E+000        1.000000 4lD(0)
    12      7      10000000 -4.5335990653491E+003   1.000000E+036 gamma(0)
    13      7     -10000022 -4.5335990653491E+003        1.000000 gamma(0)
    14      8      10000100  7.8893239334173E-001   1.000000E+036 gD(0)
    15      8     -10000122  7.8893239334173E-001        1.000000 gD(0)
    16      9     120000022 -7.4788420338640E+001   1.000000E+036 b_F(H)
    17      9    -120000033 -7.4788420338640E+001        1.000000 b_F(H)
    18     10     120010022  1.2576801211307E+002   1.000000E+036 c(H)
    19     10    -120010033  1.2576801211307E+002        1.000000 c(H)
19 parameters read, 10 independent parameters
ENERGY SORT OF WANG SUB-BLOCKS
PROLATE ROTOR
LINEAR MOLECULE QUANTA, K SUPPRESSED
    V KMIN KMAX WTPL WTMN ESYMWT NSYM SPINS
    0    0    0    2    2     99    2  1.0
    1    0    0    2    2     99    2  1.0
    2    0    0    1    1     99    2  1.0  0.5
    3    0    0    1    1     99    2  1.0  0.5
BLOCK - WT - SYM - V - TSP - N  -  other quanta  (rel. to F=0 )
    1    2    x    0    0  -1.0   0.0
    1    2    x    0    1   0.0   0.0
    1    2    x    0    2   1.0   0.0
    2    2    a    0    0  -1.0   0.0
    2    2    a    0    1   0.0   0.0
    2    2    a    0    2   1.0   0.0
    3    2    x    1    0  -1.0   0.0
    4    2    x    1    1   0.0   0.0
    5    2    x    1    2   1.0   0.0
    6    2    a    1    0  -1.0   0.0
    7    2    a    1    1   0.0   0.0
    8    2    a    1    2   1.0   0.0
    9    1    x    2    0  -1.5  -0.5
    9    1    x    2    1  -0.5   0.5
    9    1    x    2    2  -0.5  -0.5
    9    1    x    2    3   0.5   0.5
    9    1    x    2    4   0.5  -0.5
    9    1    x    2    5   1.5   0.5
   10    1    a    2    0  -1.5  -0.5
   10    1    a    2    1  -0.5   0.5
   10    1    a    2    2  -0.5  -0.5
   10    1    a    2    3   0.5   0.5
   10    1    a    2    4   0.5  -0.5
   10    1    a    2    5   1.5   0.5
   11    1    x    3    0  -1.5  -0.5
   11    1    x    3    1  -0.5   0.5
   11    1    x    3    2  -0.5  -0.5
   11    1    x    3    3   0.5   0.5
   11    1    x    3    4   0.5  -0.5
   11    1    x    3    5   1.5   0.5
   12    1    a    3    0  -1.5  -0.5
   12    1    a    3    1  -0.5   0.5
   12    1    a    3    2  -0.5  -0.5
   12    1    a    3    3   0.5   0.5
   12    1    a    3    4   0.5  -0.5
   12    1    a    3    5   1.5   0.5
Maximum Dimension for Hamiltonian = 6
                                        EXP.FREQ.  -  CALC.FREQ. -   DIFF.  - EXP.ERR.- EST.ERR.-AVG. CALC.FREQ. -  DIFF. - WT.
    1:   0  2  1  2 -1  0 -1 -1                   0.00000      -0.00000    0.00000    0.00010   0.00000
    2:   1  2  0  1  0  2  1  1              909045.20000  909044.97792    0.22208    1.00000   0.00000
    3:   1  2  0  1  0  2  1  2              909158.80000  909158.90331   -0.10331    1.00000   0.00000
    4:   1  2  2  3  0  2  1  2              971803.80000  971804.38798   -0.58798    1.50000   0.00000
    5:   1  2  2  2  0  2  1  1              971805.30000  971805.52034   -0.22034    1.50000   0.00000
    6:   1  2  2  2  0  2  1  2              971919.20000  971919.44573   -0.24573    1.00000   0.00000
    7:   1  2  1  2  0  2  1  1             1033004.40000 1033005.11097   -0.71097    1.00000   0.00000
    8:   1  2  1  2  0  2  1  2             1033118.60000 1033119.03636   -0.43636    1.00000   0.00000
    9:   1  2  1  2  1  2  1  1                   6.50000       6.74653   -0.24653    0.30000   0.00000
   10:   1  2  1  2  1  2  1  1                   6.80000       6.74653    0.05347    0.40000   0.00000
   11:  13  0 14 14 12  0 13 13               410.2650000   410.2643551  0.0006449 -0.0030000 0.0000000
   12:  13  0 13 13 12  0 12 12               410.4050000   410.4063769 -0.0013769 -0.0030000 0.0000000
   13:  13  0 12 12 12  0 11 11               410.5530000   410.5522680  0.0007320 -0.0030000 0.0000000
   14:   1  2  0  1  0  2  1  1              909045.00000  909044.97792    0.02208    0.10000   0.00000
   15:   1  2  0  1  0  2  1  2              909158.88000  909158.90331   -0.02331    0.10000   0.00000
   16:   1  2  2  3  0  2  1  2              971804.43000  971804.38798    0.04202    0.10000   0.00000
   17:   1  2  2  2  0  2  1  1              971805.47000  971805.52034   -0.05034    0.10000   0.00000
   18:   1  2  2  2  0  2  1  2              971919.46000  971919.44573    0.01427    0.10000   0.00000
   19:   1  2  1  1  0  2  1  1             1032998.36000 1032998.36444   -0.00444    0.20000   0.00000
   20:   1  2  1  2  0  2  1  1             1033005.11000 1033005.11097   -0.00097    0.10000   0.00000
   21:   1  2  1  1  0  2  1  2             1033112.25000 1033112.28983   -0.03983    0.20000   0.00000
   22:   1  2  1  2  0  2  1  2             1033119.06000 1033119.03636    0.02364    0.10000   0.00000
   23:   2  2  3  4  1  2  2  3             1959561.90000 1959561.71553    0.18447    0.10000   0.00000 1959561.90006   -0.00006 0.5880
   24:   2  2  3  3  1  2  2  2             1959561.90000 1959562.16342   -0.26342    0.10000   0.00000 1959561.90006   -0.00006 0.4120
   25:   2  2  2  2  1  2  1  2             1967532.40000 1967532.40409   -0.00409    0.20000   0.00000
   26:   2  2  2  3  1  2  1  2             1967536.10000 1967536.14809   -0.04809    0.10000   0.00000
   27:   2  2  2  2  1  2  1  1             1967539.20000 1967539.15062    0.04938    0.10000   0.00000
   28:   2  2  1  1  1  2  0  1             2016070.90000 2016070.91193   -0.01193    0.20000   0.00000
   29:   2  2  1  2  1  2  0  1             2016191.60000 2016191.58891    0.01109    0.20000   0.00000
NORMALIZED DIAGONAL:
    1  1.00000E+000    2  9.61715E-001    3  3.56346E-001    4  9.99770E-001    5  5.11785E-002    6  3.26329E-002
    7  9.40226E-001    8  6.63728E-001    9  4.13544E-003   10  1.05206E-001
MARQUARDT PARAMETER = 0, TRUST EXPANSION = 1.00
                                NEW PARAMETER (EST. ERROR) -- CHANGE THIS ITERATION
   1            99       E(0)        1292.6604(248)          -0.0000    
   2           100       B(0)      492346.2999(278)           0.0000    
   3           200       D(0)         -57.6232( 45)          -0.0000    
   4           300       H(0)           4.0751(296)E-03       0.0000E-03
   5     110010000  4lamda(0)       256985.800(261)           -0.000    
   6     110010100     4lD(0)           -3.074(103)           -0.000    
   7      10000000   gamma(0)        -4533.599( 44)            0.000    
   8      10000100      gD(0)           0.7889( 89)           0.0000    
   9     120000022     b_F(H)          -74.788( 48)           -0.000    
  10     120010022       c(H)          125.768(201)            0.000    
 MICROWAVE AVG =       -0.091849 MHz, IR AVG =       -0.00000
 MICROWAVE RMS =        0.226883 MHz, IR RMS =        0.00097
 END OF ITERATION  1 OLD, NEW RMS ERROR=        0.33449         0.33449
  1  2 -0.099094  1  3  0.108826  1  4 -0.063253  1  5  0.140603  1  6  0.055305  1  7 -0.386173  1  8  0.168105  1  9 -0.995066
  1 10  0.177834  2  1 -0.099094  2  3 -0.909770  2  4  0.538064  2  5 -0.019130  2  6  0.118287  2  7  0.295045  2  8 -0.111571
  2  9  0.104328  2 10 -0.249202  3  1  0.108826  3  2 -0.909770  3  4 -0.618256  3  5  0.137027  3  6 -0.265541  3  7 -0.320088
  3  8  0.176818  3  9 -0.121419  3 10  0.233375  4  1 -0.063253  4  2  0.538064  4  3 -0.618256  4  5 -0.081118  4  6  0.157137
  4  7  0.185483  4  8 -0.101641  4  9  0.070755  4 10 -0.136203  5  1  0.140603  5  2 -0.019130  5  3  0.137027  5  4 -0.081118
  5  6 -0.640037  5  7 -0.213565  5  8  0.082470  5  9 -0.118211  5 10  0.025432  6  1  0.055305  6  2  0.118287  6  3 -0.265541
  6  4  0.157137  6  5 -0.640037  6  7 -0.125016  6  8  0.194708  6  9 -0.002601  6 10 -0.128761  7  1 -0.386173  7  2  0.295045
  7  3 -0.320088  7  4  0.185483  7  5 -0.213565  7  6 -0.125016  7  8 -0.714981  7  9  0.355213  7 10 -0.047530  8  1  0.168105
  8  2 -0.111571  8  3  0.176818  8  4 -0.101641  8  5  0.082470  8  6  0.194708  8  7 -0.714981  8  9 -0.139600  8 10 -0.048352
  9  1 -0.995066  9  2  0.104328  9  3 -0.121419  9  4  0.070755  9  5 -0.118211  9  6 -0.002601  9  7  0.355213  9  8 -0.139600
  9 10 -0.155696 10  1  0.177834 10  2 -0.249202 10  3  0.233375 10  4 -0.136203 10  5  0.025432 10  6 -0.128761 10  7 -0.047530
 10  8 -0.048352 10  9 -0.155696
OH+                                                     Fri Feb 20 10:37:26 2026
